# Supplementary material for: Genome-Wide Identification and Analysis of Ariadne Gene Family Reveal Its Genetic Effects on Agronomic Traits of Brassica napus
Source: Int J Mol Sci. 2022 Jun 3;23(11):6265. doi: 10.3390/ijms23116265 (PMC9181464; doi:10.3390/ijms23116265)
Supplement: Supplementary file 1 [file ijms-23-06265-s001.zip]

Archive with 1 entries (1 files):
- ijms-1735672-supplementary.xlsx
