# Supplementary material for: Genome-Wide Identification and Analysis of Ariadne Gene Family Reveal Its Genetic Effects on Agronomic Traits of Brassica napus
Source: Int J Mol Sci. 2022 Jun 3;23(11):6265. doi: 10.3390/ijms23116265 (PMC9181464; doi:10.3390/ijms23116265)
Supplement: Supplementary file 1 [file ijms-23-06265-s001.zip › ijms-1735672-supplementary.xlsx]

## Sheet: Table S1
Table S1. The CDS sequences of identified BnARI.
BnaA01g02770D	ATGGATGATTACTACACAGCTGACGAAGAGGATTGCTATTACTCCTCCGATCATGATGAGTCTCTGGGCGGGATTGATAACGACGACTCCGAATTTCACGCCGCCTCCTCTAAGAAATCAACCACTCAGGTCATCACACAGGAATCGCTTCTAGCAGCTCAGAGGGAAGATTTGTTAAGGGTGATGGAGCTGTTATCGATCAAGGAGCACCACGCTCGGACTCTTCTCATTCATTACCAGTGGGATATTGAGAAGCTCATTTCTGTGTTTGTTGAGAAAGGAAAAGACTGCTTGTTCTCCGGAGCTGGTGTGACTGTCTTCGACTCTTCTTCCCTTCCTTCGTCTTCTCCGAACATGAGCTGTGACGTCTGCCTAGAGGATGTGGTAGCTGAGCAGATG…
BnaA02g12100D	ATGGATGGTGATGAAGATTTCTACAGCGGCAACGAATTCGCCGACAACGACTCCGATTACGCGGACAGCGTCGACGCCGATTACGAGTTCGTGGAAGACGACGTTGATGATTCTGATGACCTCCTCTTCCGCCGCCGCCAGCAAAACTATAGTGTGTTAAGCGAGGAGGATATATGTAAGCTTCAAGAAGAAGACATCTCGCGGGTTTCTTCTGTTTTGTCCATTTCAACTATCTCTTCTGCTATCCTCCTTCGTCACTACAATTGGTGTGTTAGCAGAGTTCATGATGAATGGTTTGCTGACGAAGAAAAAGTCCGACATGCTGTTGGCTTGTTGGACAAACCTCTTGTTCATTTCGTATCTGATGCTGAAGCCGAACTTACCTGTGGTATTTGTTTT…
BnaA02g29030D	ATGGACGACGATTATATGAGCTACGAGGAGGAGGAGGACTATGATTCCTTCGATCAATATCAGGAGGATTATTACGAGGAGCCAGAGTTGCAACGCGTGTCCTCCAAAAACTCAACGGTTATGGAGTCCTTATCGGTCAAGGAGAGCCAAGCTAGGACACTTCTTATTCATTACCAGTGGAACGTGGACAACTTGTTCGCTGTCTATATCGAGAGAGGCAAAGAAAGCTTGTTCAAAAGTGCTGATGATTTACCAAGTCATGCGATGACGGGAATGGAGTGTGGTCATTCCTTTTGCAATGATTGTTGGAAAGAGCATTTTACTATCAAGATCAACGAAGGTCAGAGCAAAAGGATCGCATGCATGGCTCATAAGTGCAACGCGATTTGCGATGCAGAT…
BnaA02g33880D	ATGGAGCACGATCCAGAGCGAGAGTACTCTTTTCTCACTAGGGATGATCTCAAAGAGAAGATGAACAAACAGATCGATGATCTCTCCGAGATCTTCCTGCTCTCAAAACCCGCTGCGACCGTACTCCTCATGAACTTCCACTGGGACTCGCAACGAGTTTCCGAGCGTCTGAGCGAAGACAAGGAGAAACTCTTGATGCGATCGGGTTTGATGAGTTCGAACTATGGTGATAGCTTCTTCTCCGTGGAGAAAAACCTAGCTATGCTGACGTTGGAGGCTAAAGACATGCACAGCGAGTACGTTCTCAGATCTTTCCTCGAGGAAAACAAGGGTTTGACGATCGAACAGTGTCCTGCACCGGGTTGCGGTTACTTCATCGAGTTTCAACGAGACATTGGT…
BnaA03g03500D	ATGGATTCCGATGACTACTATATGGAATCTGGAGAGGAAGATCTTTACAGCGACGGTGCAGATGATTACAACGACGGGGCCGATCATGATGATGATACAGATGACACGGGTTTCCTTGGGGATGACGATGTCGATTCCTCAATGATCTCCTCGCCTCGCTCCCATATGAATTATGTCGTTCTTAAGGAAGAAGATATACGTAGACAACAAGAGAGTGATATTGCACAAGTTTCCATGATACTCTCCCTAAGCAAGGTCGAAGCTAGTGTTCTGCTTCTTCACTATCACTGGAATGTTGGTAAAGTTAATGATGAATGGTTTGCGGATGAGAGGAGAGTTCGGACAAGTGCTGGCTTGGAAGGAGGACCTGTTATTGTTCCATATTCCGAAGGAGGAAAA…
BnaA03g14490D	ATGGACTCGGAAGATGACATGCTCGATATGTATTCAGGGGAGGATGATTTCTATAGCGATGATTACAAGGATAGTGATAATGATGATGATGATGATGATGATGATGGAGAACCCGATTACGGGTTTGTTGAGGAAGATGCTGATGACTCTGCCATGATCGCCTCCCATCGCTCTCAGAAAAATTATTGTGTTCTGAGGGAAGAAGATATTCTCAGGCATCAGGTGGATGATATTGAACGAGTTTCTGTCGTCCTCTCCATCACTGAAGTCGAAGCTAGTATTCTCCTTCGTCACTATCACTGGAGCGTTGGTAAAGTTCATGACGAATGGTTTGCGGATGAAGAGAGGGTCAGGAATACTGTTGGCATATTGGAGAATCCTGTTGTTCCACCATCTGAT…
BnaA03g14710D	ATGGATTATTCCGATGATGATGGCATGGTCGATACTGATTCAGGTGAGGAGAGTTTATTGAGTGACAACCAGGTAGATTCCGATTATGAATTCACCGATCAAGACGTGGACAACGCTTCAACATCCAAACGATCTCAGATAAGTTACTTCAAGGAAGAAGACGTTCGCAAGCATCAAAGGACCGATATTGAACAAGTTTCCACGGTTCTCTCGATAAGCCAAGTCGAAGCAATCGTTCTGCTTCTTCACTACCAGTGGAATGTTAGTAAAGTCGAAGATGAATGGTTTACGGACGAAAAGAAAGTCCGTGAACTCGTTGGTATGTTGAAGGAGCCTGTAGTTGATCTTAACGACAGAGAAGTGAATATTGAATGTGGAATTTGCTTTGATTCATATACT…
BnaA04g18230D	ATGGATTCCGAAGAAGACATGCTCGATGCGCACGATGTGTATTCAGGGGAGGATGATTTCTACAGCGACGATTACAAGGATAGTGATGATGATGACGATGATGGCGAACCCGATTACGGCTTTGTCGAGGAAGACGCTGACGATTCTGCCATGATCGCGTCCCATCGCTCTCAGAAAAACTTTTGTGTTCTGAAGGAGGAAGATATTCTCAAGCACCAGATGGATGCTATTGAACGAGTTTCTGTCGTCCTCTCAATAACTGAAGTCGAAGCGAGTGTTTTGCTTCGTTACTATCACTGGAGTGTTGGTAAAGTTCATGATGAATGGTTTGCGGATGAAGAGAGAGTCAGGAAAACTGTGGGTATATTGGAGAGACCTGTTGTTCCACCGTCTGATGAC…
BnaA06g18370D	ATGGAAACCGATGGTCAGAGAGTGTACTCTGTTCTTACAACAAATGAAGTTGGTGAGAAGATGACGAGTGAAATCAACCAGATCTCGGAAGTCTTCTTGCTGTCCAAATCTGATGCAACCTTAATCCTAATCTCTCTCCGTTGGAACTCGTTCAAGGCTTCAGACCGTTTGGGCGACGACAAGGAGAAACTCCTCTCGGACTTAGGTTTGGTTAAAGTTTTCAGTTCGTGTCAAGAAAACGATTCTGTGTCTTCTTTCGCAGGTCAAGAAAATCTGGTCTCCACACCCTTTTGTTCACACAAGTTTTCTGAAACTTGTTGGAAAAGTCATCTCAACAACCTTCTGACGGAGGAGGAAGAGAGAGTCGTCCTTTGCCCTAACCCAGACTGTGTTGCTCCA…
BnaA06g22860D	ATGGAGGATGATGATCTACAGAGACCGTATTCGGTTTGTACAAGAGATGATCTTAAAGAGAGGATAACTAAACAGATCGATGTTATCTCCGAGATCTTCTGCGTTTCAAACTCCGACGCCACCGTACTCCTCATGAAACTCCGATGGAACTCGCAGCTTCTTTCAGAGCGGCTGAGCCAAGAAAACAAGAAACTGTTGACTGAGTCAGGTTTGAAACCAGTTGATGTTACCGACTCGAACCAAGATTTGTCCGATTCTTCTTGTGATGAGTTTTATGAGTTCTTTGATGACGTCGATGATGATGATCGAGATGATGTTGTTAAAGTCTCCACACCCTTTTGTTCTCACAAGTTCTCCACTGCTTATTGGAGTAAGTATCTCGAGAAGAACTTCTTCTCC…
BnaA07g03810D	ATGGATGATTATCTGAGCGGCGAGGAGGAGGACGATTACTATTACACCTCCGATCAAGAGTCTCTCGAGGGCCTTGATCATGATCAATCCAATCTCCACCCTCTTTCATCCTCTGGAAATACTGCCAAGGTCATTACAAAGGAATCGCTTTTGGCTGCACAGAGGGAGGATCTGCGAAGAGTGATGGAGTTGTTATCGCTTAAGGAGCACCATGCTCGGACTCTTCTTATCCATCACCGATGGGACGTTGAGAAACTGTTTGCTGTTCTTGTTGAGAAAGGGAAAGATTGCTTGTTTTCTGGTGCTGGTCTTACACTTGCTGGAGATGATCCCACCTTTTCTCCTTCGTCTTCGATGATGATGACTTGTGATATCTGCGTTGAGGATGTAGCAGGTCAT…
BnaA09g02140D	ATGGATGATGACTATTACTTGAGCTGCGAGGAGGACGAGGAAGAAGAGGAGGATGATTATGATAAGGTTGATTATGATCAATATGAGCAGGCTCAACGTGAGGAGACCACAAAATCAACTAGCCGAATCATGACGAATGAATCACTTGTAGCCGCACAGAAGGAAGTTTTGGCTAGGGTTATGGAACTGCTCACTCTCAAGAAGAGCCAAGCAAGGACTCTTCTCATTCATTACCAATGGAACGTTGATAAACTATTAGATGTTTATAGTGAAAGAGGCAAAGATAGTCTGTTCAAAACTGCTGGTCTAACTGTCTTTTCTCATACGTCCTTGTCTGAATCCAGATACTCTCTGAGGAAGAAGATGACTTGTGAGATCTGCATGGACGATGATTTACAA…
BnaA10g03910D	ATGGATGATTCAGATATCAAAAGGCTGGGCGAGATCCTTATTACAGCGGAGGAGGAGGAGGAGTGGTTGAATACACCTGATGAACATGATCACACCGAAACATCTACCCACCAGAGTTATGTAACCATTCTGAAAGAAGGAGATATCCGAAGTCGTATGAAAGAGGAGATCCAACGTGTTTCAAATACTTACTCAATCTCCGAAGACGACGCCACGCTTCTGCTAGCTCACTTCCGCTGGGATGATATTGAACTTCATAAGAAATGGTCAGATAACGCTAAAAGTGTTAGAGAAAGCGTCGGAATATTTGAGTTGGAGAGACCACTTGATTTACCTTCTGACGACAAAAATTTCTGTTGCGGAATCTGCTTCAAATTACTCTCACTTGAGAGGTCTGCA…
BnaA10g03930D	ATGGATTCAGAGGATGACTTGCTCGGTGCCCACGATATGGAATCAGGAGAGGATGATTTTTACAGCGGTGGTGGGTCAGATGATGATTACATCGAAAGTGATGGTGATGAGCCCGATTACGGTTTCGTTGAGGAAGACGTGGATGATTCCCTCATGATCGCCTCTCATCGCTCTCAGATAAATTATGTTGTTCTCAAGGAAGAAGATATCCGCAAGCTTCAGATGGATGATATTGGAAGAGTCTCCATGGTCCTTTCCATAAGCGAGGCTGAAGCAAGCATTTTACTTCTTCACTATCACTGGAGTGTGAGTAAAGTTCATGATGAATGGTTTGCGGATGAGGAGGGAGTTCGGAAAGCTGTTGGCATATTGGAGAGACCTGTTGTTTCAGCCCCTCAC…
BnaA10g22750D	ATGGAATCAGCAGCAGCGCAGAGACTCTACTCTGTTCTCACGAGAACAGAAGTTCGTGACAAGATGATGAAAGAGATCGTCCAGATCTCAGAAGTCTTCTCGCTGTCTCAATCCGATGCCACCGTAGCCTTAATCCATCTAGGTTGGGACTCGTTCAAGGCTTCGGATCTTTTGGGAGACAACAAGGAGAGGTTTCTTTCGAAACTAGGGTTGGTTGGTGACGGAGATAATGATAATCTTGTCTCTTCCACTCCCTTGTGCTCACACAAGTTTTGTTCTGATTGCTGGAGAGATCATCTCAGCGAGGCTCTCGAGGAGGAGAAGGAGATGATGATCTCTTGTGTTGTTGCATCGGTTGGACCGGATACGGAGCCGGTTAAGGAGATGTACGAGAGGTAC…
BnaC01g04040D	ATGGATGATTACTACACAGCTGACGAAGAGGATTGCTATTACTCCTCCGATCATGATGAGTCTCTGGGCGGGATTGATAACGACGATTCCGAATTTCACGCCGCCTCCTCTAAGAAATCAACCACTCAGGTCATCACGCAGGAATCGCTTCTAGCAGCACAGAGAGAAGATTTGTTAAGGGTGATGGAGCTGTTATCGATCAAGGAGCACCATGCTCGGACTCTTCTCATTCATTACCAGTGGGATATTGAGAAGCTGATTTCTGTGTTTGTTGAGAAAGGAAAAGACAGCTTGTTCTCTGGAGCTGGTGTGACTGTCTTCGACTGTCGATACGGTGGCGACTCTTCTTCCCTTCCTTCGTCTTCTTCGAACATGAGCTGTGATGTCTGCCTAGAGGAT…
BnaC02g01010D	ATGAACTACAATGGGCGAAGACTCTACTCCGTTCATACGAGAGAGGAGATTCGTGAGAAGATGATGAAGGAAGTAGTTCAGATCTCGCAAGTGTTCTCTCTGTCGCTGTCTGATGCAACCGTGATCCTAGTCCATCTATGTTGGAACTTGTGCAAGGCTTCAGATCGTTTGGTAGACGACAAGGAGAAGTTTCTGTCGGAATTAGGTTTGGTTGGATCTTCTGATGAAGATCTTGAGGTGGCCGGTGACAATCTCGTGTCCACGCCTTTTTGCTCACATAAGTTCTCTAGAGATTGCTGGAGAGATTATCTCAGCAAAACTCTAAAGAAGAAGGAGGACGAGAGAGTACTATTGATCTCTTGCTTGAGCCAAGACTGTCACGCGTCCGTTGGACCAGCC…
BnaC02g04010D	ATGGACTCCGATGATGACATGCTCGATACCTACGATGAGGAATCAGGAGAGTATGATCTTTACAGCGACGTTGATGATGAACACGGCCATGGTGGTGAAGATGATTCCGATCACATTCTTGAGGAAGTCGTGGACGATTCTATAACTCATGGCTCTCAGATTAATTACGTCGTACTCAAGGAAGAAGACATCCGGAAACGACAGGAGGATGAGATCAAACAACTTTCTACGGTCCTCTCCATAACCAACGCAGAAGCTAGCGTTCTGCTTCTCCACTACCGCTGGAACGTTAGTAAACTTACTGACGAATGGTTTGCCGACGAGGACAAAGTTCGGAGAACTGTTGGCGTATTGGAGGGAGGAGGAGGATCCGTTGTTGTCGTTGAAAATCATCGAAAA…
BnaC02g37060D	ATGGACGACGATTATATGAGCTACGAGGAGGAGGAGGAGGAGGAGGAGGACTATGATTGCTTCGATCATGATCAGGAGGATTATTACGAGGAGCCAGAGTTGCAAGGCGTGTCCTCCAAAAAGTCAACGGTTATGGAGTCCTTATCGGTCAAGGAGAGCCAAGCTAGGACACTTCTTATTCATTACCAGTGGAACGTTGATAACTTGTTTGCTGTCTATATCGAGAGAGGCAAAGACAGTTTGTTCAAAAGTGCTGATGATTTACCAAGTCAAGCGATGACGGGAATGGAGTGTGGTCATTCCTTTTGCAATGATTGTTGGAAAGAGCATTTTACTATCAAGATCAACGAAGGTCAGAGCAAAAGGATCGCGTGCATGGCTCATAAGTGCAACGCGATT…
BnaC02g42680D	ATGGAGCACGATCCAGAGCGAGAGTACTCTGTTCTCACTAGGGACGATCTCAACGAGAAGATGAACAAACAGATCGATGATCTCTCCGAGATCTTCTTGCTCTCAAAACCCGCTGCGACCGTACTCCTCATGAATCTCCAGTGGGACTCGCAACGCGTTTCGGAGCGTTTGAGCGAAGACAAGGAGAAGCTGTTGATGCGATCGGGTTTGATAACCGATTCGAACTATAACGATAGCTTCTTCTCCGTGGAGAAAAACCTAGCTATGCTAACGTTGGAGGCTAAAGGCATGCACAACGAGTACGTTCTCAGATCTTTCCTGGAACAAAACAAGGGTTTGACGATCAGACGTTGTCCTTCGCCGGGTTGCGGTTACTTCATCGAGTTTCACCGAGACATT…
BnaC03g04990D	ATGGATTCCGATGACTACTATATGGAATCTGGAGAGGAAGATCTTTACAGCGACGGTGCAGATGATTACAACGACGGGGCTGATCATGATGATGATAAAGATGACACGGGTTTCCTTGGGGATGACGATGACGATTCCTCGATGATCTCCTCGCCTCGCTCCGATATAAATTATGTCGTTCTCAAGGAAGAAGATATACGTAGAAAACAGGAGAGTGATATTGCACAAGTTTCCATGATACTCTCCGTAAGCAAGGTCGAAGCTAGTGTTCTGCTTCTTCACTATCACTGGAATGTTGGTAAAGTTAATGATGAATGGTTTGCGGATGAGAGGAGAGTTCGGACAAGTGCTGGCTTGGAAGGAGGATCTGTTATTGTTCCATATTCTAAAGGCGGAAAA…
BnaC03g17530D	ATGGATTCGGGAGATGACATGCTCGATATGTATTCAGGGGAGGATGATTTCTATAGCGATGATTACAAGGATAGTGATAATGATGATGATGATGATGATGATGATGGAGAACCCGATTACGGCTTTGTTGAGGAAGACGCTGACGACTCTGCCATGATCGCCTCCCATCGCTCTCAGAAAAATTATTGTGTTCTGAGGGAAGAAGATATTCACAGGCATCAGGTAGATGATATTGAACGAGTTTCCGTCGTCCTCTCCATCACTGAAGTCGAAGCGAGTATTCTGCTTCGTCACTATCACTGGAGCGTTGGTAAAGTTCATGATGAATGGTTTGCGGATGAAGAGAGGGTCAGGAATACTGTTGGCATATTGGAGAATCCTGTTGTTCCACCATCTGAT…
BnaC03g50610D	ATGGAGGACGATCTACAGAGACCCTATTTTGTTTGTACTAGAGATGATCTTAAAGAGAAGATGAATAAACAGATCAATGATATCTCCGAGATCTTCTGCGTTTCAAACTCCGACGTGACTGCCCTCCTCATGAAACTCAGATGGAACTCGCAGCTTCTCTCAGAGCGGTTGTGCCAAGAAAACAACAAACTGTCGACTGAGTCAGGTTTTGTCACTGACTCGAACCAAGATTTGTCCCATTCCGATTCTTCTTGTGATGACGTTGATGACAAAGTCTCCACACCCTTTTGTTCTCATCAGTTCTCCATAAATTACTGGAGTAAGTACCTTGAGAAGAACAAGAAGAAATATACAATCTCTTGTCCTCTTCAAGGTTGTCCAGCAGAAGTTGAGTGGGAC…
BnaC03g50620D	ATGGAGGGAGATCAACAGAGACCATACTCTGTTCTAACCAGAAATGAAGTTAAAGAGAAAATGAATAAACAGATCGACGACATCTCAGGAGTCTTCTACGTTTCAAAAAACGATGCCACCGTTCTCTTCATGTATCTCCGATGGGACACGCTTAGGGTCTCCGAGCGTTTGGGTGAAGACAAGGACAAGCTATTGTCGGAATCAGGTTTGAGTTCACTCGTAACTGATTTGTCTGATTCATCCTGGGTGATTTGCAATAATAAGACTAGTGATGATCATGTGAATGATGGTTTAATCTCAACGCCGTGTTGCTCTCACAAGTTCTGCACAACCTGTTGGAGAGAGTACCTCGACTCTCTGGAGAAGAACCAAACCGTAATCTCATGTCCCGACCAAAGC…
BnaC04g42310D	ATGGATTCCGAAGAAGACATGCTCGATGCGCACGATATGTACTCAGGGGAGGAGGATGATTTCTACAGCGATGATTACAAGGATAGTGATGATGATGACGATGATGATGGCGAACCCGATTACGGCTTTGTCGAGGAAGACGCTGACGATTCTGCCATGATCGCCTCCCATCGCTCTCAGAAAAACTTTTGTGTTCTGAAGGAAGAAGATATTCTCAAGCACCAGATGGATGCTATTGAACGAGTTTCTATCGTCCTCTCAATAACTGAAGTCGAAGCGAGTGTTTTGCTTCGTTACTTTCACTGGAGTGTTGGTAAAGTTCATGATGAATGGTTTGCGGATGAAGAGAGGGTCAGGAACACTGTGGGTATATTGGAGAGACCTGTTGTTGCACCATCT…
BnaC04g42490D	ATGGATTATTCTGATGATGATGGCATGCTCGATAATGAATCAGGTGACGATAATTTATACAGTGACGATGCGGCCGACAGCAATCCTGGTTTTGCCGAGGAAGACATGGACAAGGATTCCACATTTCAGCTAAGTTACGTAGTTCTCAACGAAGAAGACATTCGCAAGCATCAAAGGAACGATATCGAACAAGTTTCTACTGTTCTCTCTATAAGCCAAGTCGAAGCGATCGTTTTGCTTCTTCACTACCAGTGGGGTGCTAGTAGAATTGAAGATGAATGGTTTACCGATGAAGAAAAAGTCCGTGAAAGCGTAGGTTTATTGAAGGAGCCAGTTGTTGATCTTAACGACAAAGTGAACATTGAATGTGGGATTTGCTTTGATTCATTTCTTCAGAAG…
BnaC04g42500D	ATGATTTTAGAAGAGAGAACTCGTAAGCCCCCACCAAAAGAAAAGATTGAAACCCTAATTATCACGAGACAGAAGAACAGGGTTTGGGTTTTGTCTGCTTCCTATAAATCTCAAAACCGTTTAGGGGCTATTGTCTCTCCATCGATCATGGATTATTCGGATGATGATGGCATGCTCGATATTGAATCAGGCGAAGATAATTTATACGGTGACGACGTTGATCCTGGATTCGCCGAGGAAGACAATGACAACGATTCTGCATCTCAGCTAAGTTATGTTATACTCAAGGAAGAAGATATTCACGAGCATCAAAGGACCGATATTGAACAAGTTTCTACGGTTCTCTCTATAAGCCAAGCAGAATCGATCGCTTTGCTTCTTCACTATCAGTGGAGTACT…
BnaC05g04020D	ATGGATGATTCAGATATCAAAAGGCTGGGCGAGATCCTTATTACAGCGGAGGAGGAGGAGGAGGAGTTGAATACACCTGATGAACATGATCACACCGAAACATCTACCCACCAGAGTTATGTAACCATTCTGAAAGAAGGAGATATCCGAAGTCGTATGAAAGAAGGAGATATCCGAAGTCGTATGAAAGAAGAGATCCAACGTGTTTCAAATACTTACTCAATCTCCAAAGACGACGCCACACTTCTGCTAGCCCACTTTCGCTGGGATGATATTGAACTTCATAAGAACTGGTCTGATAACGCTAAAACTGTTAGAGAAAGCGTCGGAATATTTGAGTTGGAGAGACCACTTGATTTACCTTCTGACGACAAAAATTTCTATTGCGGAATCTGCTTC…
BnaC05g04050D	ATGGATTCAGAGGATGACTTGCTCGGTGCCCACGATATGGAATCGGGAGAGGATGATTTTTACAGCGGTGGTGGGTCTGATGATGATTACAACGAAACCGATGGTGATGAGCCCGATTACGGCTTCGTCGAGGAAGACGTGGATGATTCCGTCATGATCGCCTCTCATCGCTCTCAGATAAATTATGTTGTCCTCAAGGAAGAAGATATCCGCAGGCTTCAGATGGATGATATTGGAAGAGTTTCCATGGTCCTCTCCATAAGCGAGGCCGAAGCCAGCGTTTTGCTTCTTCACTATCACTGGAGCGTGAGTAAAGTTCATGATGAATGGTTTGCGGATGAGGAGAGAGTTCGGAAAGCTGTTGGCATATTGGAGAGACCTGTTGTCTCCACCCTTGAC…
BnaC07g05410D	ATGGATGATTATCTGAGCGGCGAGGAGGAGGACGATTACTATTACACCTCCGATCAAGAGTCTCTCGAGGGCCTTGATCATGATCAATCCAATCTCCAACCTCTTTCATCCTCTGGAAATACCGCCAAGGTCATTACAAAGGAATCGCTTTTGGCTGCACAGAGGGAGGATCTGCGGAGAGTGATGGAGTTGTTAACGCTTAAGGAGCACCATGCTCGGACTCTTCTTATCCATCACCGATGGGACGTTGAGAAGCTTTTTGCTGTACTTGTTGAGAAAGGGAAAGATTACTTGTTTTCTGGTGCCGGTCTTACACTCGTTGAAGATGATCCCACCTTTTCTCCTTCTTCTCCCATGATGATGACGTGTGATATCTGCGTTGAGGATGTAGCTACTCAT…
BnaC08g01560D	ATGGATTCCGAGGATGATCTGCTGAATGCCCACGACATGGAATCGGGAGAGGAGGAGGATGACTTTTACAGCGGCGAGACCGATGATTACAACGACAGCGAGGGTGGTGAGCCCGATTACGGGTTCGTGGAGGAAGACGTGGACGACTCCGTCATGATCGCATCGCATCGATCTCAGGTAAATTATGTTGTTCTCAAGGAAGAAGATATCCGCAGGCATCAGAAGGATGATATTGGACAAGTTTCCATGGTACTCTCCATAAGCGAGGTTGAAGCAAGCATTTTACTCCTTCACTATCACTGGAGTGTTAGTAAAGTTCATGATGAATGGTTTGCGGATGAAGAGAGGGTTCGTAAAACCGTTGGCATATTGGATGGACCTGATGATAGCGGAGAACTT…
BnaC09g01530D	ATGGATGACGACTATTACTTGAGCTGCGAGGAGGACGAGGAAGAAAAAGAAGAAGAGGGGGATGATTATGATAAGGATGATAATGATCAATATGAGCAGGCTCACCCCGCACAGAAGGAAGTTTTGGTTAGGGTTATGGAACTGCTCACTCTCAAGAAAAGCCAAGCAAGGACTCTTCTCATTCATTACCGATGGAACGTCGATAAACTATTAGATGTTTATAGTGAAAGAGGCAAAGAGAGTCTATTCAAAACTGCTGGTCTAACTGTCTTTGCTCATACGTCCTTGTCTGAATCTAGATACTCTTTGAGGAAGAAGATGACTTGTGAGATCTGCATGGACGACGATTTACAAAGCTACACGATGACGAGGATGGACTGTGGTCATTGCTTTTGTAAC…
BnaC09g47300D	ATGGAATCATCAGCAGCGCAGAGACTCTACTCTGTTCTTACGAGAACAGAAGTTCGCGACAAGATGATGAAAGAGATCGTCCAGATCTCGGAAGTCTTCTCTCTGTCTCAATCCGATGCAACCGTAGCCCTAATCCGTCTAGGTTGGGACTCGTTCAAGGCTTCGGATCTTTTGGGAGACAACAAGGAGAAGTTTCTTTCGAAGCTAGGGTTGGTTCAGGTCTCCGGTTCGAAGCGTGGCGACGGAGATAATAATAATCTTGTCTCCACTCCCTTGTGCTCACACAAGTTTTGCTCTGATTGCTGGAGAGATCATCTCACCCAATCTCTCAAGAAGGAGGAGATGGTGATGTCTTGTCTTAGCCAAGACTGTGTTGCTTCGGTTGGACCGGATACGATC…
BnaA02g34990D	ATGTACTCCGATAATGACATGCTCGATGCCTACGATGAGGAATCGGGAGAGTATGATCTTTACAGCGACGTTGATGATGAACACGACCCCCATGGTGGTGAAGACGATTCCGATTACATTCTTGAGGAAGTCGTGGACGATTCTATAACTCATGGCTCTCAGATTAATTATGTCGTACTCAAGGAAGAAGACATCCGGAAACGACAGGAGGATGATATCAAACAACTCTCTACGGTTCTCTCCATAACCAACGCAGAAGCGAGCGTTCTCCTTCTCCACTACAGCTGGAACGTTAGTAAACTTACTGACGAATGGTTTGCCGACGAGGAGAAAGTTCGGAGAACTGTTGGCGTATTGGAGGGAAGAGGAGGAGGATCTGTTGTTGTTGGAAATCATCGA…
BnaA08g31720D	ATGGATTCCGAGGATGATCTGCTCAATGCCCACGACATGGAATCGGGAGAGGAGGAGGATGACTTTTACAGCGGCGAGACCGATGATTACAGCGAGGGTGGTGAGCCCGATTACGGGTTCGTGGAGGAAGACGTGGACGACTCCGTGATGATCGCATCGCATCGATCTCAGGTAAACTATGTTGTTCTCAAGGAAGAAGATATCCGCAGGCATCAGAAGGATGATATTGGACAAGTTTCCATGGTACTCTCCATAAGCGAGGTTGAAGCAAGCGTTTTGCTCCTTCACTATCACTGGAGTGTTAGTAAAGTTCATGATGAATGGTTTGCGGATGAGGAGAGGGTTCGTAAAACTGTTGGCATATTGGATGCACCTGTGATTGTGATTCCAACCCCTGAT…
BnaC02g45230D	ATGGATGGTGATGAAGATTTCTACAGCGGCAACGAATGCGCCGACAACGACTCCGATTACGCCGATAGCGTGGATGCCGATTACGAGTTCGTGGAAGATGACGTTGATGATTCTGATGACCTCGTCTTCCGCCGCCGCCAGCAAAACTATAGTGTGTTAAGCGAGGAGGATATATGTAAGCTTCAAGAAGAAGACATCTCGAGGGTTTCTTCTGTTTTGTCCATTTCAACTATCTCTTCTGCTATCCTCCTTCGTCACTACAACTGGTGTGTTAGCAGAGTTCATGATGAATGGTTTGCTGACGAAGAAAAAGTCCGACATGCGGTTGGCTTGTTGGACAAACCTCTTGTTCATTTCCCATCTGATGCTGAAGCCGAACTTACCTGTGGTATTTGTTTT…
BnaAnng05970D	ATGAACTACAATGGGCGAAGACTATACTCCGTTCATACGAGAGAAGAGATCCGTGAGAAGATGATGAAGGAAGTAGTTCAGATCTCGGAAGTGTTCTCTCTGTCGCTGTCTGATGCAACCGTGATCCTAGTCCATCTATGTTGGAACTTGTGCAAGGCTTCAGATCGTTTGGTAGACGACAAGGAGAAGTTTCTGTCGGAATTAGGTTTGGTTGGATCTTCTGATGAAGATCTTGAGGTGGACGGTGAAGGAGATGATAATCTCGTGTCCACGCCTTTTTGCTCACATAAGTTCTCTAGAGATTGCTGGAGAGATTATCTCAGCAAAACTCTAAAGAAGAAGAAGAAGAAGGAGGACGAGAGAGTATTATCGATCTCTTGCTTAAGTCAAGACTGTGTT…
BnaAnng26970D	ATGGATTATTCGGATGATGATGTCATGCTCGATATTGAATCAGGTGAAGATAATTTATACAGTGACGACGTTGATCCTGGATTCGCCGAGGAAGACAATGACAACGATTCTGCATCTCAGCTAAGTTACGTCATACTCAAGGAAGAAGATATTCACGAGCATCAAAGGACTGATATCGAACAAGTTTCTACGCTTCTCTCTATAAGCCAAGCTGAAGCGATCGTTCTGCTTCTTCACTATCAGTGGAATGCTAGTAAAGTGGAAGATGAATGGTTTACCGATGAAGAGAGAGTTCGTAAAACCGTCGGTATAGTGAAGGAGCCTGTCGTTGATCTTAATCAAATGAATATTATATGTGGAATTTGCTTTGAGTCCTATTTTCAAAAGGACATTGCAACA…
BnaAnng26980D	AGCCAAGTCGAAGCGATCATTTTGCTTCTTCACTACCAGTGGAGTCCTAGTAAAATAGAAGATGAATGGTTCACCGATGAAGAAAAAGTCCGTGAAAGCGCAGGTTTATTGAAGGAGCCAGTTGTTGATCTTAACGACAAAGTGAACATTGAATGTGGGATTTGCTTTGATTCATTTCTTCAGAAGGATAGTGCAACGGTTTCTTGTGGTCATCCTTATTGCAAGACTTGTTGGACCGGTTACATCACTTCGAAAATTAACGATGGTCCGGGATGTCTGACGGTTCAATGTCCAGAGCCGTCTTGTTCTGCTGTGGTTGGTCAAGATATGATCAATAGTGTTATAACCAAGGAAGAGGATAAGGAGAAGTATTACAAATATTTTCTTAAGTCTTATATC…

## Sheet: Table S2
Table S2. Ka/Ks ratio of BnARI duplicated gene pairs between subgenomes.
Gene ID	Gene ID	Ka	Ks	Ka_Ks	Time (MYA)				formula
BnaA01g02770D	BnaC01g04040D	0.00574268	0.150244	0.0382225	5.00812	purifying selection			Time= Ks/2x where X is 1.5×10?8
BnaAnng05970D	BnaC02g01010D	0.0455419	0.100243	0.454313	3.34145	purifying selection
BnaA02g34990D	BnaC02g04010D	0.0398118	0.122485	0.325035	4.08282	purifying selection
BnaA02g12100D	BnaC02g45230D	0.00470129	0.06663	0.0705581	2.221	purifying selection
BnaA02g29030D	BnaC02g37060D	0.022655	0.094882	0.23877	3.16273	purifying selection
BnaA02g33880D	BnaC02g42680D	0.0364036	0.117708	0.30927	3.9236	purifying selection
BnaA03g03500D	BnaC03g04990D	0.0186593	0.0452968	0.411935	1.50989	purifying selection
BnaA03g14490D	BnaC03g17530D	0.00926832	0.127096	0.0729239	4.23652	purifying selection
BnaA04g18230D	BnaC04g42310D	0.00770126	0.123587	0.0623144	4.11957	purifying selection
BnaAnng26980D	BnaC04g42490D	0.018953	0.0507553	0.373418	1.69184	purifying selection
BnaAnng26970D	BnaC04g42500D	0.0379663	0.100626	0.377299	3.35421	purifying selection
BnaA06g22860D	BnaC03g50610D	0.107612	0.303054	0.35509	10.1018	purifying selection
BnaA09g02140D	BnaC09g01530D	0.0217535	0.0701109	0.310273	2.33703	purifying selection
BnaA10g03930D	BnaC05g04050D	0.0147234	0.150735	0.0976775	5.02451	purifying selection
BnaA10g03910D	BnaC05g04020D	0.0319463	0.0596906	0.535199	1.98969	purifying selection
BnaA07g03810D	BnaC07g05410D	0.0177545	0.0756591	0.234665	2.52197	purifying selection
BnaA10g22750D	BnaC09g47300D	0.0657994	0.21882	0.300701	7.294	purifying selection

## Sheet: Table S3
Table S3. List of motifs identified in BnARI proteins and their description.
	MotifSeq	MotifID	Length	description
	VSCLCGHSFCWNCTEEAHRPVDCNTVSKW	MEME-1	29	IBR
	PESQLKFITEAWLQIIECRRVLKWTYAYGYYLPEHE	MEME-2	36	Ariadne domain
	KNSDESENMNWILANTKPCPKCKRPIE	MEME-3	27	unknown
	QREDIERVSEVLSJSESEATVLLJHYRWN	MEME-4	29	unknown
	NQGCMHMTCTPPCKYEFCWLCLGAWTDHGE	MEME-5	30	IBR
	DETEKRREMAKNSLERYTHYYERWASNQTSRQ	MEME-6	32	Ariadne domain
	EKISTVSCGHPFCNTCWTGYI	MEME-7	21	Zinc finger, C3HC4 type (RING finger)
	IKWCPAPGCEYAIEF	MEME-8	15	IBR
	KKZFFEYLQGEAESGLERLHK	MEME-9	21	unknown
	SEEDKEKYDRYFLRSYVEDNK	MEME-10	21	unknown

## Sheet: Table S4
Table S4. Number of cis-elements identified in BnARI promoters (Used for Figure 4)
	ID	ABRE	ARE	AuxRR-core	CAT-box	CGTCA-motif	circadian	ERE	GARE-motif	GC-motif	GCN4_motif	HD-Zip	LTR	MBS	MBSI	O2-site	P-box	TATC-box	TCA-element	TC-rich	TGA-box	WUN-motif
subfamily A	BnaC01g04040D	3	2	2	0	1	2	2	0	0	0	0	0	0	1	0	0	0	1	1	0	1
	BnaA01g02770D	2	0	0	1	0	1	1	0	0	0	0	0	0	0	0	1	0	3	0	0	0
	BnaA07g03810D	0	5	0	0	1	1	3	0	0	0	0	0	0	0	1	1	0	0	0	0	0
	BnaC07g05410D	4	3	0	0	1	0	2	1	0	0	0	2	1	0	1	1	1	1	0	0	0
	BnaA09g02140D	3	0	0	0	1	0	2	1	0	0	0	1	1	0	2	1	0	1	0	0	0
	BnaA02g29030D	0	1	0	0	1	1	1	0	0	0	0	0	0	0	1	0	0	0	0	0	0
	BnaC09g01530D	0	5	1	0	0	0	0	1	0	0	0	0	1	0	0	0	0	0	1	0	0
	BnaC02g37060D	5	0	0	0	2	0	0	0	0	0	0	1	0	0	1	0	0	0	0	0	0
subfamily B	BnaC02g04010D	1	3	0	0	3	0	0	0	0	0	0	0	2	0	0	0	0	0	0	0	2
	BnaC05g04050D	2	4	0	1	0	0	0	0	0	0	0	0	1	0	0	0	2	1	0	0	1
	BnaA02g34990D	1	1	0	0	3	0	0	0	0	0	0	2	2	0	0	0	0	0	0	0	0
	BnaA10g03930D	1	1	0	0	1	0	1	0	0	0	0	1	1	0	1	0	0	0	1	0	1
	BnaA03g03500D	4	5	0	0	0	0	4	1	0	0	0	1	2	1	0	1	0	0	0	0	1
	BnaC03g04990D	2	4	0	1	0	0	4	0	0	0	0	4	3	1	0	1	0	0	1	0	0
	BnaA04g18230D	2	2	0	0	0	0	5	0	0	0	0	1	1	0	1	1	0	1	0	0	1
	BnaC03g17530D	2	8	0	0	0	1	3	0	1	0	0	2	0	0	0	1	0	1	0	0	0
	BnaC04g42310D	4	1	0	0	1	0	1	1	0	0	1	0	0	0	1	1	0	1	0	0	0
	BnaA08g31720D	1	8	0	0	1	1	1	0	0	0	0	1	1	0	0	3	0	0	0	0	1
	BnaA03g14490D	0	3	0	0	0	0	1	0	0	0	0	0	1	0	0	1	1	0	1	0	0
	BnaC08g01560D	1	3	0	1	1	0	0	0	0	0	0	1	0	0	1	1	0	2	0	0	0
	BnaA02g12100D	2	2	1	0	4	0	2	0	0	0	0	0	3	0	0	1	0	0	0	0	1
	BnaC02g45230D	1	1	0	0	2	0	1	1	0	0	0	1	0	0	0	0	0	0	0	1	1
	BnaAnng26970D	8	4	1	1	2	1	1	0	0	0	0	2	1	0	0	0	0	0	1	0	0
	BnaAnng26980D	4	4	0	1	3	0	0	0	2	0	0	2	1	0	1	1	1	0	1	0	0
	BnaC04g42500D	4	3	0	0	0	0	1	0	0	0	0	0	0	0	1	0	0	0	0	0	0
	BnaA03g14710D	4	4	0	0	4	0	1	0	0	0	0	1	0	1	1	0	0	3	0	0	1
	BnaC04g42490D	7	2	0	1	0	0	1	0	0	0	0	0	1	0	0	0	0	1	0	0	2
	BnaC05g04020D	2	1	1	0	3	1	1	0	0	0	0	0	1	1	0	0	0	0	0	1	1
	BnaA10g03910D	0	1	0	0	3	0	2	0	0	0	0	0	1	1	0	0	0	1	0	1	1
subfamily C	BnaC03g50610D	1	1	1	0	5	0	1	0	0	1	0	0	0	0	0	1	0	1	0	0	0
	BnaA02g33880D	3	2	0	0	2	0	0	0	0	0	0	1	0	0	1	1	0	1	1	0	0
	BnaC02g42680D	2	4	0	0	4	0	0	0	0	0	0	3	0	1	0	1	0	0	0	0	0
	BnaA06g22860D	4	4	0	1	0	0	1	0	0	0	1	0	0	0	0	0	0	0	1	0	2
	BnaC03g50620D	0	3	1	1	3	1	0	0	0	1	0	0	0	0	0	0	0	1	0	0	0
	BnaC02g01010D	3	1	0	2	2	0	2	0	0	0	0	0	2	0	0	1	0	0	1	0	0
	BnaA06g18370D	3	1	0	0	6	3	0	3	0	0	2	1	2	0	0	1	0	0	4	0	1
	BnaA10g22750D	3	1	0	0	3	2	0	0	0	1	0	1	1	0	1	0	0	1	0	0	1
	BnaAnng05970D	2	3	0	0	3	0	3	1	0	0	0	0	2	0	0	0	0	1	0	0	1
	BnaC09g47300D	1	3	0	0	3	0	1	0	0	0	0	4	1	0	0	0	0	0	1	0	1
		92	104	8	11	69	15	49	10	3	3	4	33	33	7	15	21	5	22	15	3	21

## Sheet: Table S5
Table S5. Identification of cis-elements and their location in BnARI promoters
subfamily A	BnaC01g04040D	675	684	circadian
		1225	1234	circadian
		80	90	MBSI
		1477	1485	ERE
		1479	1487	ERE
		887	896	TCA-element
		123	130	ABRE
		1072	1081	ABRE
subfamily B		1079	1084	ABRE
		76	81	CGTCA-motif
		301	308	AuxRR-core
		507	514	AuxRR-core
		133	139	ARE
		1129	1135	ARE
		953	962	TC-rich repeats
		1640	1649	WUN-motif
	BnaA01g02770D	719	728	circadian
		773	779	CAT-box
		93	101	ERE
		146	153	P-box
		928	937	TCA-element
		1049	1058	TCA-element
		1204	1213	TCA-element
		374	381	ABRE
		1115	1124	ABRE
	BnaA07g03810D	179	188	O2-site
		52	61	circadian
		871	879	ERE
		1495	1503	ERE
		1497	1505	ERE
subfamily C		357	364	P-box
		1966	1971	CGTCA-motif
		72	78	ARE
		555	561	ARE
		832	838	ARE
		993	999	ARE
		1144	1150	ARE
	BnaC07g05410D	1060	1069	O2-site
		1038	1046	ERE
		1718	1726	ERE
		609	616	P-box
		1395	1404	TCA-element
		386	392	ABRE
		387	392	ABRE
		1534	1540	ABRE
		1535	1540	ABRE
		1141	1148	GARE-motif
		1950	1955	CGTCA-motif
		1580	1587	TATC-box
		164	170	ARE
		317	323	ARE
		1674	1680	ARE
		322	328	LTR
		1239	1245	LTR
		188	194	MBS
	BnaA09g02140D	1032	1041	O2-site
		1441	1449	O2-site
		50	58	ERE
		1379	1387	ERE
		961	968	P-box
		702	711	TCA-element
		791	796	ABRE
		880	885	ABRE
		1124	1131	ABRE
		1006	1013	GARE-motif
		1035	1040	CGTCA-motif
		503	509	LTR
		268	274	MBS
	BnaA02g29030D	955	964	O2-site
		1371	1380	circadian
		1547	1555	ERE
		1295	1300	CGTCA-motif
		216	222	ARE
	BnaC09g01530D	863	870	GARE-motif
		1557	1564	AuxRR-core
		647	653	ARE
		803	809	ARE
		831	837	ARE
		1901	1907	ARE
		1908	1914	ARE
		1177	1183	MBS
		778	787	TC-rich repeats
	BnaC02g37060D	102	111	O2-site
		121	126	ABRE
		738	743	ABRE
		912	919	ABRE
		915	922	ABRE
		980	985	ABRE
		380	385	CGTCA-motif
		978	983	CGTCA-motif
		845	851	LTR
	BnaC02g04010D	1048	1053	ABRE
		662	667	CGTCA-motif
		721	726	CGTCA-motif
		1050	1055	CGTCA-motif
		62	68	ARE
		289	295	ARE
		1208	1214	ARE
		197	203	MBS
		1085	1091	MBS
		992	1001	WUN-motif
		1845	1854	WUN-motif
	BnaC05g04050D	924	930	CAT-box
		1181	1190	TCA-element
		1601	1606	ABRE
		1799	1804	ABRE
		642	649	TATC-box
		759	766	TATC-box
		786	792	ARE
		1266	1272	ARE
		1400	1406	ARE
		1476	1482	ARE
		1582	1588	MBS
		359	368	WUN-motif
	BnaA02g34990D	992	997	ABRE
		605	610	CGTCA-motif
		664	669	CGTCA-motif
		994	999	CGTCA-motif
		211	217	ARE
		233	239	LTR
		1210	1216	LTR
		119	125	MBS
		1029	1035	MBS
	BnaA10g03930D	93	101	O2-site
		1707	1715	ERE
		1581	1586	ABRE
		20	25	CGTCA-motif
		1551	1557	ARE
		1367	1373	LTR
		1562	1568	MBS
		377	386	TC-rich repeats
		1712	1720	WUN-motif
	BnaA03g03500D	777	787	MBSI
		1017	1025	ERE
		1241	1249	ERE
		1611	1619	ERE
		1703	1711	ERE
		1906	1913	P-box
		532	541	ABRE
		534	540	ABRE
		535	540	ABRE
		943	948	ABRE
		1783	1790	GARE-motif
		686	692	ARE
		730	736	ARE
		771	777	ARE
		966	972	ARE
		1813	1819	ARE
		859	865	LTR
		1817	1823	MBS
		1850	1856	MBS
		1695	1704	WUN-motif
	BnaC03g04990D	882	892	MBSI
		1790	1796	CAT-box
		302	310	ERE
		515	523	ERE
		1283	1291	ERE
		1543	1551	ERE
		1252	1259	P-box
		901	906	ABRE
		1850	1857	ABRE
		836	842	ARE
		876	882	ARE
		1621	1627	ARE
		1810	1816	ARE
		176	182	LTR
		194	200	LTR
		661	667	LTR
		756	762	LTR
		1303	1309	MBS
		1806	1812	MBS
		1858	1864	MBS
		219	228	TC-rich repeats
	BnaA04g18230D	124	132	O2-site
		969	977	ERE
		1011	1019	ERE
		1013	1021	ERE
		1564	1572	ERE
		1588	1596	ERE
		705	712	P-box
		1618	1627	TCA-element
		434	440	ABRE
		435	440	ABRE
		438	444	ARE
		1462	1468	ARE
		280	286	LTR
		133	139	MBS
		283	291	WUN-motif
	BnaC03g17530D	321	330	circadian
		379	387	ERE
		765	773	ERE
		972	980	ERE
		1024	1031	P-box
		821	830	TCA-element
		950	956	ABRE
		951	956	ABRE
		882	888	ARE
		1368	1374	ARE
		1400	1406	ARE
		1415	1421	ARE
		1754	1760	ARE
		1949	1955	ARE
		1954	1960	ARE
		1959	1965	ARE
		1318	1324	LTR
		1436	1442	LTR
		914	920	GC-motif
	BnaC04g42310D	557	566	O2-site
		1173	1181	HD-Zip 1
		463	471	ERE
		783	790	P-box
		1548	1557	TCA-element
		106	112	ABRE
		107	112	ABRE
		118	123	ABRE
		1407	1412	ABRE
		1677	1684	GARE-motif
		609	614	CGTCA-motif
		258	264	ARE
	BnaA08g31720D	783	792	circadian
		1730	1738	ERE
		407	414	P-box
		658	665	P-box
		905	912	P-box
		1090	1095	ABRE
		130	135	CGTCA-motif
		232	238	ARE
		373	379	ARE
		455	461	ARE
		624	630	ARE
		706	712	ARE
		871	877	ARE
		1059	1065	ARE
		1461	1467	ARE
		1222	1228	LTR
		1773	1779	MBS
		969	978	WUN-motif
	BnaA03g14490D	1523	1531	ERE
		1100	1107	P-box
		440	447	TATC-box
		467	473	ARE
		732	738	ARE
		1908	1914	ARE
		540	546	MBS
		1273	1282	TC-rich repeats
	BnaC08g01560D	454	463	O2-site
		570	576	CAT-box
		910	917	P-box
		109	118	TCA-element
		965	974	TCA-element
		1096	1101	ABRE
		642	647	CGTCA-motif
		707	713	ARE
		876	882	ARE
		1479	1485	ARE
		1228	1234	LTR
	BnaA02g12100D	533	541	ERE
		1606	1614	ERE
		860	867	P-box
		383	388	ABRE
		1283	1288	ABRE
		1010	1015	CGTCA-motif
		1193	1198	CGTCA-motif
		1262	1267	CGTCA-motif
		1469	1474	CGTCA-motif
		1272	1279	AuxRR-core
		183	189	ARE
		1366	1372	ARE
		1238	1244	MBS
		1336	1342	MBS
		1405	1411	MBS
		2008	2017	WUN-motif
	BnaC02g45230D	608	616	ERE
		1010	1015	ABRE
		409	416	GARE-motif
		1088	1093	CGTCA-motif
		1111	1116	CGTCA-motif
		1085	1093	TGA-box
		1494	1500	ARE
		488	494	LTR
		2008	2017	WUN-motif
	BnaAnng26970D	195	204	circadian
		797	803	CAT-box
		716	724	ERE
		400	405	ABRE
		965	971	ABRE
		966	971	ABRE
		1048	1055	ABRE
		1064	1071	ABRE
		1825	1831	ABRE
		1826	1831	ABRE
		1861	1866	ABRE
		120	125	CGTCA-motif
		1628	1633	CGTCA-motif
		1364	1371	AuxRR-core
		102	108	ARE
		541	547	ARE
		904	910	ARE
		1697	1703	ARE
		491	497	LTR
		1593	1599	LTR
		635	641	MBS
		104	113	TC-rich repeats
	BnaAnng26980D	1672	1681	O2-site
		177	183	CAT-box
		614	621	P-box
		1250	1256	ABRE
		1251	1256	ABRE
		1280	1286	ABRE
		1281	1286	ABRE
		1060	1065	CGTCA-motif
		1300	1305	CGTCA-motif
		1482	1487	CGTCA-motif
		619	626	TATC-box
		387	393	ARE
		713	719	ARE
		1333	1339	ARE
		1559	1565	ARE
		1531	1537	LTR
		1547	1553	LTR
		1081	1087	MBS
		1574	1583	TC-rich repeats
		1345	1351	GC-motif
		1654	1660	GC-motif
	BnaC04g42500D	780	789	O2-site
		1356	1364	ERE
		126	131	ABRE
		1955	1961	ABRE
		1956	1961	ABRE
		1991	1996	ABRE
		57	63	ARE
		653	659	ARE
		1853	1859	ARE
	BnaA03g14710D	441	450	O2-site
		1309	1319	MBSI
		86	94	ERE
		1344	1353	TCA-element
		1671	1680	TCA-element
		1768	1777	TCA-element
		445	450	ABRE
		972	977	ABRE
		1843	1849	ABRE
		1844	1849	ABRE
		443	448	CGTCA-motif
		720	725	CGTCA-motif
		1052	1057	CGTCA-motif
		1337	1342	CGTCA-motif
		156	162	ARE
		777	783	ARE
		1499	1505	ARE
		1956	1962	ARE
		768	774	LTR
		343	352	WUN-motif
	BnaC04g42490D	592	598	CAT-box
		354	362	ERE
		289	298	TCA-element
		149	155	ABRE
		150	155	ABRE
		999	1005	ABRE
		1000	1005	ABRE
		1102	1107	ABRE
		1750	1755	ABRE
		1851	1856	ABRE
		1306	1312	ARE
		1582	1588	ARE
		1499	1505	MBS
		983	991	WUN-motif
		1068	1076	WUN-motif
	BnaC05g04020D	291	300	circadian
		1198	1208	MBSI
		595	603	ERE
		845	850	ABRE
		1329	1334	ABRE
		130	135	CGTCA-motif
		1318	1323	CGTCA-motif
		1897	1902	CGTCA-motif
		1315	1323	TGA-box
		1006	1013	AuxRR-core
		775	781	ARE
		1484	1490	MBS
		957	966	WUN-motif
	BnaA10g03910D	1216	1226	MBSI
		631	639	ERE
		1555	1563	ERE
		1037	1046	TCA-element
		325	330	CGTCA-motif
		1336	1341	CGTCA-motif
		1900	1905	CGTCA-motif
		1333	1341	TGA-box
		802	808	ARE
		1511	1517	MBS
		972	981	WUN-motif
	BnaC03g50610D	933	940	GCN4_motif
		941	949	ERE
		1277	1284	P-box
		1790	1799	TCA-element
		1836	1843	ABRE
		914	919	CGTCA-motif
		1393	1398	CGTCA-motif
		1396	1401	CGTCA-motif
		1421	1426	CGTCA-motif
		1477	1482	CGTCA-motif
		377	384	AuxRR-core
		1311	1317	ARE
	BnaA02g33880D	583	592	O2-site
		1159	1166	P-box
		722	731	TCA-element
		87	92	ABRE
		509	518	ABRE
		942	951	ABRE
		252	257	CGTCA-motif
		1996	2001	CGTCA-motif
		1219	1225	ARE
		1549	1555	ARE
		1453	1459	LTR
		756	765	TC-rich repeats
	BnaC02g42680D	1766	1776	MBSI
		1153	1160	P-box
		210	215	ABRE
		1246	1251	ABRE
		96	101	CGTCA-motif
		1331	1336	CGTCA-motif
		1334	1339	CGTCA-motif
		1996	2001	CGTCA-motif
		398	404	ARE
		1668	1674	ARE
		1682	1688	ARE
		1931	1937	ARE
		257	263	LTR
		1569	1575	LTR
		1812	1818	LTR
	BnaA06g22860D	1455	1461	CAT-box
		1666	1674	HD-Zip 1
		689	697	ERE
		1044	1053	ABRE
		1046	1052	ABRE
		1047	1052	ABRE
		1340	1345	ABRE
		1192	1198	ARE
		1197	1203	ARE
		1320	1326	ARE
		1385	1391	ARE
		1678	1687	TC-rich repeats
		702	711	WUN-motif
		703	711	WUN-motif
	BnaC03g50620D	2008	2017	circadian
		1182	1188	CAT-box
		1448	1455	GCN4_motif
		505	514	TCA-element
		542	547	CGTCA-motif
		759	764	CGTCA-motif
		842	847	CGTCA-motif
		278	285	AuxRR-core
		512	518	ARE
		854	860	ARE
		881	887	ARE
	BnaC02g01010D	842	848	CAT-box
		857	863	CAT-box
		1220	1228	ERE
		1257	1265	ERE
		1915	1922	P-box
		265	270	ABRE
		792	797	ABRE
		1715	1720	ABRE
		274	279	CGTCA-motif
		1356	1361	CGTCA-motif
		1431	1437	ARE
		1396	1402	MBS
		1632	1638	MBS
		1948	1957	TC-rich repeats
	BnaA06g18370D	137	146	circadian
		308	317	circadian
		1626	1635	circadian
		74	82	HD-Zip 1
		416	424	HD-Zip 1
		1087	1094	P-box
		726	731	ABRE
		1548	1554	ABRE
		1549	1554	ABRE
		1352	1359	GARE-motif
		1408	1415	GARE-motif
		1687	1694	GARE-motif
		71	76	CGTCA-motif
		242	247	CGTCA-motif
		413	418	CGTCA-motif
		862	867	CGTCA-motif
		1144	1149	CGTCA-motif
		1876	1881	CGTCA-motif
		1467	1473	ARE
		1701	1707	LTR
		1541	1547	MBS
		1676	1682	MBS
		172	181	TC-rich repeats
		342	351	TC-rich repeats
		512	521	TC-rich repeats
		716	725	TC-rich repeats
		1959	1968	WUN-motif
	BnaA10g22750D	539	547	O2-site
		1617	1626	circadian
		1621	1630	circadian
		1101	1108	GCN4_motif
		478	487	TCA-element
		340	349	ABRE
		343	348	ABRE
		1673	1678	ABRE
		993	998	CGTCA-motif
		1588	1593	CGTCA-motif
		1591	1596	CGTCA-motif
		1081	1087	ARE
		1367	1373	LTR
		1106	1112	MBS
		1735	1743	WUN-motif
	BnaAnng05970D	154	162	ERE
		1226	1234	ERE
		1263	1271	ERE
		931	940	TCA-element
		189	194	ABRE
		1721	1726	ABRE
		78	85	GARE-motif
		61	66	CGTCA-motif
		196	201	CGTCA-motif
		1366	1371	CGTCA-motif
		810	816	ARE
		1441	1447	ARE
		1987	1993	ARE
		1406	1412	MBS
		1639	1645	MBS
		860	868	WUN-motif
	BnaC09g47300D	879	887	ERE
		422	431	ABRE
		408	413	CGTCA-motif
		1592	1597	CGTCA-motif
		1595	1600	CGTCA-motif
		496	502	ARE
		1280	1286	ARE
		1897	1903	ARE
		777	783	LTR
		1271	1277	LTR
		1353	1359	LTR
		1531	1537	LTR
		461	467	MBS
		716	725	TC-rich repeats
		1747	1755	WUN-motif

## Sheet: Table S6
Table S6. The GO enrichment results
GO_Class	GO_Term	ID	Description	GeneRatio	BgRatio	pvalue	p.adjust	qvalue	geneID	Count
biological_process	postreplication repair	GO:0006301	postreplication repair	86/4280	145/76374	9.23989e-69	1.14759e-65	6.74026e-66	BnaA01g17560D/BnaA01g27470D/BnaA01g31020D/BnaA01g31180D/BnaA01g32320D/BnaA02g15070D/BnaA02g26550D/BnaA03g21240D/BnaA03g31080D/BnaA03g39410D/BnaA03g59770D/BnaA04g11090D/BnaA04g19750D/BnaA04g26620D/BnaA05g29530D/BnaA06g09230D/BnaA06g10330D/BnaA06g11360D/BnaA06g34030D/BnaA07g03330D/BnaA07g10040D/BnaA07g15340D/BnaA07g34450D/BnaA07g38410D/BnaA08g07400D/BnaA08g09170D/BnaA08g20580D/BnaA08g23450D/BnaA08g…	86
biological_process	cytoplasm to vacuole transport by the Cvt pathway	GO:0032258	cytoplasm to vacuole transport by the Cvt pathway	28/4280	28/76374	8.34953e-36	5.18506e-33	3.04538e-33	BnaA01g11830D/BnaA01g17220D/BnaA03g21090D/BnaA03g29430D/BnaA03g38090D/BnaA03g42660D/BnaA03g45070D/BnaA03g59770D/BnaA05g23940D/BnaA05g30920D/BnaA07g38000D/BnaA09g20350D/BnaAnng27580D/BnaC01g13400D/BnaC01g13410D/BnaC01g19720D/BnaC02g26080D/BnaC03g25150D/BnaC03g34720D/BnaC03g63710D/BnaC03g74460D/BnaC04g19210D/BnaC05g37750D/BnaC05g45400D/BnaC07g33760D/BnaC07g37050D/BnaC08g47980D/BnaC09g22690D	28
biological_process	protein import into peroxisome matrix	GO:0016558	protein import into peroxisome matrix	95/4280	379/76374	1.3729e-35	5.68379e-33	3.33831e-33	BnaA01g02770D/BnaA01g07480D/BnaA01g07490D/BnaA01g24690D/BnaA01g25810D/BnaA02g04850D/BnaA02g05410D/BnaA02g09890D/BnaA02g14320D/BnaA03g08320D/BnaA03g14490D/BnaA03g23460D/BnaA03g28940D/BnaA03g30070D/BnaA03g56190D/BnaA04g05950D/BnaA04g18230D/BnaA05g30070D/BnaA05g32080D/BnaA05g32570D/BnaA05g32580D/BnaA06g15530D/BnaA06g21080D/BnaA06g27860D/BnaA07g03810D/BnaA07g09410D/BnaA07g14310D/BnaA08g31720D/BnaA09g…	95
biological_process	DNA endoreduplication	GO:0042023	DNA endoreduplication	99/4280	416/76374	5.55106e-35	1.7236e-32	1.01234e-32	BnaA01g25670D/BnaA01g32320D/BnaA02g17620D/BnaA02g19780D/BnaA02g31220D/BnaA02g33810D/BnaA03g11080D/BnaA03g31080D/BnaA03g39290D/BnaA03g57140D/BnaA05g15820D/BnaA05g19090D/BnaA05g20130D/BnaA05g23170D/BnaA05g29530D/BnaA05g37000D/BnaA06g02780D/BnaA06g10270D/BnaA06g10330D/BnaA06g27100D/BnaA06g28650D/BnaA07g01400D/BnaA07g03430D/BnaA07g10820D/BnaA07g19840D/BnaA07g21520D/BnaA07g32230D/BnaA07g33530D/BnaA07g…	99
biological_process	proteasome assembly	GO:0043248	proteasome assembly	63/4280	195/76374	6.74918e-31	1.6765e-28	9.8467e-29	BnaA01g25670D/BnaA02g17620D/BnaA02g19780D/BnaA03g11080D/BnaA03g13470D/BnaA03g39290D/BnaA03g57140D/BnaA05g15820D/BnaA05g19090D/BnaA05g23170D/BnaA05g37000D/BnaA06g02780D/BnaA06g10270D/BnaA06g25330D/BnaA07g03430D/BnaA07g19840D/BnaA07g21520D/BnaA07g32230D/BnaA07g33530D/BnaA07g35680D/BnaA08g23790D/BnaA09g11510D/BnaA09g12050D/BnaA09g56610D/BnaA10g10300D/BnaA10g21170D/BnaAnng28650D/BnaC01g32800D/BnaC02g…	63
biological_process	histone H2B ubiquitination	GO:0033523	histone H2B ubiquitination	24/4280	24/76374	8.65904e-31	1.79242e-28	1.05276e-28	BnaA02g26550D/BnaA02g33480D/BnaA04g25980D/BnaA05g04460D/BnaA06g09230D/BnaA06g34030D/BnaA08g00600D/BnaA08g24010D/BnaA08g24020D/BnaA09g19140D/BnaA09g57120D/BnaAnng21040D/BnaAnng21880D/BnaC02g34760D/BnaC03g70390D/BnaC04g03880D/BnaC04g50050D/BnaC05g10640D/BnaC05g49100D/BnaC07g21870D/BnaC08g16110D/BnaC08g39660D/BnaC09g21080D/BnaCnng51240D	24
molecular_function	protein kinase binding	GO:0019901	protein kinase binding	60/4280	182/76374	4.81981e-30	8.55172e-28	5.02275e-28	BnaA02g03470D/BnaA02g19780D/BnaA02g23750D/BnaA02g31220D/BnaA03g09570D/BnaA03g57140D/BnaA05g17760D/BnaA05g23170D/BnaA05g35600D/BnaA06g10270D/BnaA06g28650D/BnaA06g36910D/BnaA07g19840D/BnaA07g35680D/BnaA07g36800D/BnaA07g36600D/BnaA08g04010D/BnaA08g04030D/BnaA08g09280D/BnaA08g18850D/BnaA08g23790D/BnaA09g03810D/BnaA09g28170D/BnaA09g49800D/BnaA09g56610D/BnaA10g04370D/BnaA10g05310D/BnaA10g05360D/BnaA10g…	60
molecular_function	cyclin-dependent protein serine/threonine kinase regulator activity	GO:0016538	cyclin-dependent protein serine/threonine kinase regulator activity	45/4280	102/76374	3.18986e-29	4.95225e-27	2.90865e-27	BnaA02g03470D/BnaA02g19780D/BnaA02g31220D/BnaA03g57140D/BnaA05g17760D/BnaA05g23170D/BnaA05g35600D/BnaA06g10270D/BnaA06g28650D/BnaA06g36910D/BnaA07g19840D/BnaA07g33530D/BnaA07g35680D/BnaA07g36800D/BnaA08g04010D/BnaA08g04030D/BnaA08g23790D/BnaA09g03810D/BnaA09g28170D/BnaA09g56610D/BnaA10g05310D/BnaA10g05360D/BnaA10g21170D/BnaC02g07160D/BnaC02g13720D/BnaC02g23150D/BnaC05g25280D/BnaC05g49810D/BnaC06g…	45
biological_process	regulation of unidimensional cell growth	GO:0051510	regulation of unidimensional cell growth	74/4280	324/76374	2.43343e-25	3.35814e-23	1.97236e-23	BnaA01g25670D/BnaA01g32320D/BnaA02g17620D/BnaA02g19780D/BnaA03g11080D/BnaA03g31080D/BnaA03g39290D/BnaA03g57140D/BnaA05g15820D/BnaA05g19090D/BnaA05g23170D/BnaA05g29530D/BnaA05g37000D/BnaA06g02780D/BnaA06g10270D/BnaA06g10330D/BnaA06g25330D/BnaA07g03430D/BnaA07g19840D/BnaA07g21520D/BnaA07g32230D/BnaA07g33530D/BnaA07g35680D/BnaA08g09170D/BnaA08g23790D/BnaA09g11510D/BnaA09g12050D/BnaA09g37090D/BnaA09g…	74
biological_process	virus induced gene silencing	GO:0009616	virus induced gene silencing	87/4280	456/76374	9.80967e-24	1.21836e-21	7.15589e-22	BnaA01g06550D/BnaA01g10280D/BnaA01g10810D/BnaA01g10830D/BnaA01g35370D/BnaA03g35810D/BnaA03g50230D/BnaA03g54760D/BnaA03g60200D/BnaA04g02460D/BnaA04g10680D/BnaA04g18070D/BnaA04g26020D/BnaA05g06270D/BnaA05g06280D/BnaA05g11400D/BnaA05g16620D/BnaA05g17900D/BnaA05g18140D/BnaA05g20380D/BnaA05g32540D/BnaA06g19710D/BnaA06g34540D/BnaA06g34670D/BnaA07g01050D/BnaA07g26220D/BnaA07g35820D/BnaA07g38260D/BnaA08g…	87
molecular_function	RNA-directed 5'-3' RNA polymerase activity	GO:0003968	RNA-directed 5'-3' RNA polymerase activity	19/4280	21/76374	3.01975e-22	3.40957e-20	2.00257e-20	BnaA07g00770D/BnaA07g00800D/BnaA07g00840D/BnaA07g00850D/BnaA09g22040D/BnaA09g43930D/BnaA10g12910D/BnaAnng27300D/BnaAnng27310D/BnaAnng32680D/BnaC01g42570D/BnaC01g42580D/BnaC04g24450D/BnaC07g01120D/BnaC07g01150D/BnaC07g01170D/BnaC08g36490D/BnaC09g35390D/BnaCnng57100D	19
cellular_component	SCF ubiquitin ligase complex	GO:0019005	SCF ubiquitin ligase complex	40/4280	113/76374	7.70472e-22	7.97439e-20	4.68366e-20	BnaA02g15100D/BnaA02g17620D/BnaA02g22640D/BnaA03g21200D/BnaA05g05220D/BnaA06g03490D/BnaA06g14260D/BnaA06g27640D/BnaA07g11620D/BnaA07g21070D/BnaA07g21520D/BnaA07g32230D/BnaA07g33240D/BnaA07g38100D/BnaA08g21350D/BnaA09g04600D/BnaA09g39160D/BnaA10g11760D/BnaC02g23320D/BnaC02g31010D/BnaC03g25500D/BnaC04g04630D/BnaC05g15660D/BnaC06g21190D/BnaC06g22030D/BnaC06g36600D/BnaC06g37800D/BnaC07g14750D/BnaC07g…	40
biological_process	cellular response to hypoxia	GO:0071456	cellular response to hypoxia	35/4280	92/76374	1.73211e-20	1.65483e-18	9.71945e-19	BnaA02g01560D/BnaA02g32070D/BnaA02g32090D/BnaA03g04280D/BnaA04g13530D/BnaA06g13350D/BnaA08g12300D/BnaA08g22130D/BnaA09g28900D/BnaA09g42050D/BnaA09g44240D/BnaA09g44250D/BnaA09g44260D/BnaA10g03910D/BnaA10g19970D/BnaAnng39350D/BnaAnng28220D/BnaC02g04650D/BnaC02g40750D/BnaC02g44430D/BnaC03g05810D/BnaC03g67210D/BnaC03g75560D/BnaC03g75570D/BnaC05g04020D/BnaC05g14910D/BnaC07g28420D/BnaC08g18680D/BnaC08g…	35
biological_process	detection of external stimulus	GO:0009581	detection of external stimulus	30/4280	69/76374	9.46599e-20	8.39769e-18	4.93228e-18	BnaA01g29450D/BnaA02g11580D/BnaA02g11590D/BnaA02g16780D/BnaA03g30960D/BnaA03g50410D/BnaA04g13900D/BnaA06g17340D/BnaA06g20570D/BnaA07g22510D/BnaA07g31480D/BnaA07g39090D/BnaA08g25820D/BnaA09g24110D/BnaC02g22790D/BnaC03g36260D/BnaC03g53590D/BnaC04g36190D/BnaC04g36200D/BnaC06g23400D/BnaC06g34630D/BnaC06g35270D/BnaC08g14180D/BnaC08g14190D/BnaC08g14230D/BnaCnng50580D/BnaCnng50590D/BnaCnng53460D/BnaCnng…	30
molecular_function	U6 snRNA binding	GO:0017070	U6 snRNA binding	15/4280	15/76374	1.6497e-19	1.28058e-17	7.52131e-18	BnaA01g10280D/BnaA04g18070D/BnaA05g06280D/BnaA05g16620D/BnaA07g38260D/BnaA09g20860D/BnaAnng20340D/BnaC01g41280D/BnaC04g06500D/BnaC04g06510D/BnaC04g06520D/BnaC08g04400D/BnaCnng53380D/BnaCnng15380D/BnaUnng01510D	15
molecular_function	U5 snRNA binding	GO:0030623	U5 snRNA binding	15/4280	15/76374	1.6497e-19	1.28058e-17	7.52131e-18	BnaA01g10280D/BnaA04g18070D/BnaA05g06280D/BnaA05g16620D/BnaA07g38260D/BnaA09g20860D/BnaAnng20340D/BnaC01g41280D/BnaC04g06500D/BnaC04g06510D/BnaC04g06520D/BnaC08g04400D/BnaCnng53380D/BnaCnng15380D/BnaUnng01510D	15
molecular_function	acid-amino acid ligase activity	GO:0016881	acid-amino acid ligase activity	22/4280	35/76374	2.01682e-19	1.41331e-17	8.30088e-18	BnaA03g07510D/BnaA03g33820D/BnaA03g37410D/BnaA03g53560D/BnaA05g14770D/BnaA08g01350D/BnaA10g15880D/BnaC01g29990D/BnaC02g12440D/BnaC03g09520D/BnaC03g39070D/BnaC03g43830D/BnaC03g43920D/BnaC03g68670D/BnaC03g69050D/BnaC05g27620D/BnaC06g27370D/BnaC06g41980D/BnaC06g41780D/BnaC07g04570D/BnaC07g47680D/BnaC09g38430D	22
cellular_component	UBC13-MMS2 complex	GO:0031372	UBC13-MMS2 complex	19/4280	25/76374	2.04827e-19	1.41331e-17	8.30088e-18	BnaA02g15070D/BnaA02g19070D/BnaA06g11360D/BnaA07g10040D/BnaA07g34450D/BnaA07g38410D/BnaA08g20580D/BnaA08g23450D/BnaA09g30000D/BnaAnng13030D/BnaC02g25260D/BnaC05g12900D/BnaC05g18550D/BnaC06g20310D/BnaC06g39290D/BnaC07g13160D/BnaC08g06250D/BnaC08g17090D/BnaC08g38130D	19
biological_process	positive regulation of stomatal complex development	GO:2000123	positive regulation of stomatal complex development	16/4280	18/76374	1.26551e-18	8.27242e-17	4.85871e-17	BnaA03g57140D/BnaA06g10270D/BnaA07g19840D/BnaA07g35680D/BnaA08g23790D/BnaA09g56610D/BnaA10g21170D/BnaC05g49810D/BnaC06g19140D/BnaC06g40620D/BnaC08g16720D/BnaC08g38790D/BnaC09g04020D/BnaC09g24900D/BnaC09g45350D/BnaCnng16030D	16
biological_process	positive regulation of cell population proliferation	GO:0008284	positive regulation of cell population proliferation	62/4280	310/76374	2.11998e-18	1.31651e-16	7.73233e-17	BnaA01g36060D/BnaA02g00920D/BnaA02g02140D/BnaA02g03600D/BnaA02g23750D/BnaA03g09570D/BnaA03g24480D/BnaA03g24490D/BnaA03g35810D/BnaA05g20380D/BnaA05g30940D/BnaA06g17290D/BnaA06g27100D/BnaA08g09280D/BnaA08g09300D/BnaA08g09840D/BnaA08g27630D/BnaA09g04800D/BnaA09g22410D/BnaA10g02250D/BnaA10g17280D/BnaA10g19330D/BnaA10g21200D/BnaAnng34270D/BnaAnng03220D/BnaAnng04340D/BnaAnng05470D/BnaAnng27410D/BnaAnng…	62
cellular_component	autophagosome	GO:0005776	autophagosome	14/4280	14/76374	2.9529e-18	1.66705e-16	9.7912e-17	BnaA01g11830D/BnaA03g21090D/BnaA03g45070D/BnaA04g26080D/BnaA07g38000D/BnaA09g20350D/BnaC01g13400D/BnaC01g13410D/BnaC02g26080D/BnaC03g25150D/BnaC03g63710D/BnaC04g50140D/BnaC07g37050D/BnaC09g22690D	14
biological_process	homogentisate catabolic process	GO:1902000	homogentisate catabolic process	14/4280	14/76374	2.9529e-18	1.66705e-16	9.7912e-17	BnaA02g09890D/BnaA02g26370D/BnaA06g34160D/BnaA06g38260D/BnaA09g19060D/BnaA10g07180D/BnaC02g13840D/BnaC02g34440D/BnaC05g49430D/BnaC06g41900D/BnaC07g21740D/BnaC09g17010D/BnaC09g20710D/BnaCnng14590D	14
biological_process	regulation of cyclin-dependent protein serine/threonine kinase activity	GO:0000079	regulation of cyclin-dependent protein serine/threonine kinase activity	33/4280	101/76374	4.50738e-17	2.43399e-15	1.42957e-15	BnaA02g03470D/BnaA02g19780D/BnaA02g23750D/BnaA03g09570D/BnaA05g17760D/BnaA05g23170D/BnaA05g35600D/BnaA06g36910D/BnaA07g36800D/BnaA07g36600D/BnaA08g04030D/BnaA08g09280D/BnaA08g18850D/BnaA09g28170D/BnaA10g21170D/BnaAnng05470D/BnaC01g11930D/BnaC02g07160D/BnaC02g23150D/BnaC02g47480D/BnaC03g12070D/BnaC03g58020D/BnaC03g63590D/BnaC05g25280D/BnaC06g38120D/BnaC07g02830D/BnaC07g11080D/BnaC07g11580D/BnaC08g…	33
biological_process	SCF complex assembly	GO:0010265	SCF complex assembly	13/4280	13/76374	5.28443e-17	2.6253e-15	1.54194e-15	BnaA03g26120D/BnaA07g14790D/BnaA08g11670D/BnaA09g00890D/BnaA09g51080D/BnaA10g01560D/BnaC02g27020D/BnaC03g30850D/BnaC03g77150D/BnaC05g01600D/BnaC06g12710D/BnaC09g00020D/BnaCnng78460D	13
molecular_function	Atg8 activating enzyme activity	GO:0019779	Atg8 activating enzyme activity	13/4280	13/76374	5.28443e-17	2.6253e-15	1.54194e-15	BnaA01g11830D/BnaA02g24140D/BnaA03g45070D/BnaA05g23940D/BnaA09g20350D/BnaC01g13400D/BnaC01g13410D/BnaC02g26080D/BnaC02g31920D/BnaC03g63710D/BnaC05g37750D/BnaC07g37050D/BnaC09g22690D	13
cellular_component	tubulin complex	GO:0045298	tubulin complex	24/4280	52/76374	7.92921e-17	3.78772e-15	2.22467e-15	BnaA01g10800D/BnaA02g22660D/BnaA03g44640D/BnaA06g17780D/BnaA06g20530D/BnaA06g22200D/BnaA08g09560D/BnaA09g17090D/BnaA10g28430D/BnaAnng23580D/BnaAnng09960D/BnaC01g12380D/BnaC01g25000D/BnaC02g31030D/BnaC03g43090D/BnaC03g51550D/BnaC03g56170D/BnaC03g63960D/BnaC03g75120D/BnaC07g36480D/BnaCnng36540D/BnaCnng62490D/BnaCnng63860D/BnaCnng67810D	24
biological_process	production of ta-siRNAs involved in RNA interference	GO:0010267	production of ta-siRNAs involved in RNA interference	74/4280	450/76374	1.1288e-16	5.16244e-15	3.03209e-15	BnaA01g06550D/BnaA01g10280D/BnaA01g10810D/BnaA01g10830D/BnaA01g35370D/BnaA03g35810D/BnaA03g50230D/BnaA03g54760D/BnaA04g02460D/BnaA04g18070D/BnaA04g26020D/BnaA05g06270D/BnaA05g06280D/BnaA05g16620D/BnaA05g18140D/BnaA05g20380D/BnaA05g32540D/BnaA06g05600D/BnaA06g19710D/BnaA07g26220D/BnaA07g35820D/BnaA07g38260D/BnaA08g26200D/BnaA09g10720D/BnaA09g22040D/BnaA09g36650D/BnaA10g00800D/BnaA10g15080D/BnaAnng…	74
biological_process	red light signaling pathway	GO:0010161	red light signaling pathway	21/4280	39/76374	1.16383e-16	5.16244e-15	3.03209e-15	BnaA03g19970D/BnaA03g34390D/BnaA04g24760D/BnaA05g22950D/BnaA06g05470D/BnaA07g10570D/BnaA08g20890D/BnaA09g48410D/BnaAnng29590D/BnaC01g40470D/BnaC03g05370D/BnaC03g23970D/BnaC03g39830D/BnaC04g48630D/BnaC05g17450D/BnaC05g36390D/BnaC07g13830D/BnaC08g05910D/BnaC08g42660D/BnaCnng08440D/BnaCnng19880D	21
biological_process	response to superoxide	GO:0000303	response to superoxide	40/4280	154/76374	1.92066e-16	8.22574e-15	4.83129e-15	BnaA01g07480D/BnaA01g07490D/BnaA01g15500D/BnaA01g36840D/BnaA03g16450D/BnaA03g33280D/BnaA03g35930D/BnaA03g47990D/BnaA04g20970D/BnaA05g08310D/BnaA05g20140D/BnaA05g20160D/BnaA06g01320D/BnaA07g15620D/BnaA08g00900D/BnaA08g02070D/BnaA08g06940D/BnaA08g09410D/BnaA09g50200D/BnaC01g09110D/BnaC01g18420D/BnaC01g32460D/BnaC03g19820D/BnaC03g41740D/BnaC03g78230D/BnaC04g09330D/BnaC04g44970D/BnaC05g24350D/BnaC05g…	40
molecular_function	ubiquitin-like modifier activating enzyme activity	GO:0008641	ubiquitin-like modifier activating enzyme activity	4280-12-01	12/76374	9.45477e-16	3.91428e-14	2.299e-14	BnaA08g27000D/BnaA08g28200D/BnaA09g50410D/BnaA10g03210D/BnaC04g12390D/BnaC05g03200D/BnaC05g03220D/BnaC08g12460D/BnaC08g36440D/BnaC08g44060D/BnaC08g46380D/BnaC09g49220D	12
biological_process	nuclear-transcribed mRNA catabolic process	GO:0000956	nuclear-transcribed mRNA catabolic process	66/4280	390/76374	1.16645e-15	4.67332e-14	2.74482e-14	BnaA01g04100D/BnaA01g24690D/BnaA01g32010D/BnaA02g07500D/BnaA03g04390D/BnaA03g04400D/BnaA03g07540D/BnaA03g11300D/BnaA03g14490D/BnaA03g32780D/BnaA03g35810D/BnaA04g02460D/BnaA04g18230D/BnaA04g25980D/BnaA04g26310D/BnaA05g04460D/BnaA05g20380D/BnaA05g25970D/BnaA05g25990D/BnaA05g26010D/BnaA07g26500D/BnaA07g33370D/BnaA08g19780D/BnaA08g29000D/BnaA08g31720D/BnaA09g25450D/BnaA09g29010D/BnaA09g36650D/BnaA10g…	66
biological_process	protein polymerization	GO:0051258	protein polymerization	31/4280	100/76374	2.10053e-15	8.15268e-14	4.78838e-14	BnaA01g10800D/BnaA01g14050D/BnaA02g22660D/BnaA03g44640D/BnaA03g46880D/BnaA06g17780D/BnaA06g20530D/BnaA06g22200D/BnaA08g09560D/BnaA08g14650D/BnaA09g17090D/BnaA10g28430D/BnaAnng23580D/BnaAnng09960D/BnaC01g12380D/BnaC01g16550D/BnaC01g25000D/BnaC02g31030D/BnaC03g43090D/BnaC03g51550D/BnaC03g56170D/BnaC03g63960D/BnaC03g75120D/BnaC04g10450D/BnaC07g36480D/BnaC07g39070D/BnaC08g11760D/BnaCnng36540D/BnaCnng…	31
biological_process	negative regulation of DNA-binding transcription factor activity	GO:0043433	negative regulation of DNA-binding transcription factor activity	17/4280	27/76374	2.52639e-15	9.5084e-14	5.58464e-14	BnaA01g15940D/BnaA03g48300D/BnaA08g14280D/BnaA10g00780D/BnaAnng17890D/BnaC01g19050D/BnaC03g00040D/BnaC05g00840D/BnaC06g21370D/BnaC07g02670D/BnaC07g02690D/BnaC07g40510D/BnaC08g12330D/BnaCnng45140D/BnaCnng45150D/BnaCnng45160D/BnaCnng04480D	17
biological_process	negative regulation of defense response to bacterium	GO:1900425	negative regulation of defense response to bacterium	13/4280	15/76374	4.98785e-15	1.82203e-13	1.07015e-13	BnaA03g07230D/BnaA04g27230D/BnaA07g18480D/BnaA10g16320D/BnaAnng08500D/BnaC02g08300D/BnaC03g09150D/BnaC04g22810D/BnaC04g22850D/BnaC04g22860D/BnaC04g22870D/BnaC06g17510D/BnaC09g39170D	13
biological_process	seed maturation	GO:0010431	seed maturation	34/4280	126/76374	9.77209e-15	3.4677e-13	2.03671e-13	BnaA01g10280D/BnaA01g19990D/BnaA02g02660D/BnaA04g18070D/BnaA05g06270D/BnaA05g06280D/BnaA05g16620D/BnaA06g31390D/BnaA07g35820D/BnaA07g38260D/BnaA10g01570D/BnaA10g18670D/BnaAnng18710D/BnaAnng18720D/BnaC01g24810D/BnaC01g41280D/BnaC02g06100D/BnaC02g27020D/BnaC04g06500D/BnaC04g06510D/BnaC04g06520D/BnaC07g25180D/BnaC08g45900D/BnaC09g01060D/BnaC09g01730D/BnaC09g01740D/BnaC09g42310D/BnaC09g42330D/BnaC09g…	34
biological_process	response to continuous far red light stimulus by the high-irradiance response system	GO:0010201	response to continuous far red light stimulus by the high-irradiance response system	4280-11-01	11/76374	1.69125e-14	5.25133e-13	3.08431e-13	BnaA03g16450D/BnaA04g20970D/BnaA05g08310D/BnaA06g05470D/BnaA09g48410D/BnaC03g19820D/BnaC04g09330D/BnaC04g44970D/BnaC08g42660D/BnaCnng08440D/BnaCnng19880D	11
molecular_function	Atg8 ligase activity	GO:0019776	Atg8 ligase activity	4280-11-01	11/76374	1.69125e-14	5.25133e-13	3.08431e-13	BnaA01g11830D/BnaA03g45070D/BnaA05g23940D/BnaA09g20350D/BnaC01g13400D/BnaC01g13410D/BnaC02g26080D/BnaC03g63710D/BnaC05g37750D/BnaC07g37050D/BnaC09g22690D	11
molecular_function	Atg8-specific protease activity	GO:0019786	Atg8-specific protease activity	4280-11-01	11/76374	1.69125e-14	5.25133e-13	3.08431e-13	BnaA01g11830D/BnaA03g45070D/BnaA05g23940D/BnaA09g20350D/BnaC01g13400D/BnaC01g13410D/BnaC02g26080D/BnaC03g63710D/BnaC05g37750D/BnaC07g37050D/BnaC09g22690D	11
molecular_function	ubiquitin-ubiquitin ligase activity	GO:0034450	ubiquitin-ubiquitin ligase activity	4280-11-01	11/76374	1.69125e-14	5.25133e-13	3.08431e-13	BnaA01g27060D/BnaA02g02590D/BnaA03g38690D/BnaA05g17070D/BnaA09g42890D/BnaA10g18750D/BnaC01g32890D/BnaC02g06010D/BnaC02g06020D/BnaC08g35440D/BnaC09g42470D	11
molecular_function	proteasome binding	GO:0070628	proteasome binding	4280-11-01	11/76374	1.69125e-14	5.25133e-13	3.08431e-13	BnaA04g08670D/BnaA06g10810D/BnaA07g14440D/BnaA07g20230D/BnaA09g56400D/BnaC03g33000D/BnaC04g30910D/BnaC05g12320D/BnaC06g19700D/BnaC08g38480D/BnaCnng32650D	11
biological_process	regulation of G2/M transition of mitotic cell cycle	GO:0010389	regulation of G2/M transition of mitotic cell cycle	53/4280	293/76374	4.53096e-14	1.37255e-12	8.0615e-13	BnaA02g03470D/BnaA02g19780D/BnaA03g54890D/BnaA03g57140D/BnaA04g25980D/BnaA05g04460D/BnaA05g17760D/BnaA05g23170D/BnaA05g35600D/BnaA06g10270D/BnaA06g36910D/BnaA07g10820D/BnaA07g19840D/BnaA07g33530D/BnaA07g35680D/BnaA08g04010D/BnaA08g04030D/BnaA08g23790D/BnaA08g27310D/BnaA09g22090D/BnaA09g51090D/BnaA09g56610D/BnaA10g05310D/BnaA10g05360D/BnaA10g21170D/BnaA10g27180D/BnaC02g07160D/BnaC02g13720D/BnaC02g…	53
biological_process	detection of biotic stimulus	GO:0009595	detection of biotic stimulus	70/4280	462/76374	4.96859e-14	1.46928e-12	8.62966e-13	BnaA01g05280D/BnaA01g15310D/BnaA01g29450D/BnaA02g11580D/BnaA02g11590D/BnaA02g12620D/BnaA02g12640D/BnaA02g16780D/BnaA02g18870D/BnaA03g30960D/BnaA03g40730D/BnaA03g50410D/BnaA04g08480D/BnaA04g13900D/BnaA06g10230D/BnaA06g17340D/BnaA06g20570D/BnaA07g20550D/BnaA07g22510D/BnaA07g26120D/BnaA07g26130D/BnaA07g26140D/BnaA07g31480D/BnaA07g39230D/BnaA07g39090D/BnaA08g25820D/BnaA08g29080D/BnaA09g22000D/BnaA09g…	70
biological_process	entrainment of circadian clock	GO:0009649	entrainment of circadian clock	15/4280	23/76374	5.262e-14	1.51026e-12	8.87031e-13	BnaA02g33940D/BnaA03g34390D/BnaA04g19110D/BnaA05g22950D/BnaA05g34990D/BnaA06g22980D/BnaA09g52370D/BnaC02g42750D/BnaC03g18300D/BnaC03g39830D/BnaC03g50490D/BnaC04g11750D/BnaC04g43440D/BnaC05g36390D/BnaC09g06120D	15
molecular_function	intracellular ligand-gated ion channel activity	GO:0005217	intracellular ligand-gated ion channel activity	26/4280	78/76374	5.35035e-14	1.51026e-12	8.87031e-13	BnaA02g00890D/BnaA02g30170D/BnaA04g16910D/BnaA04g16920D/BnaA04g16950D/BnaA05g13030D/BnaA06g30230D/BnaA09g02950D/BnaA09g02980D/BnaA09g02990D/BnaA09g03000D/BnaAnng35320D/BnaAnng26240D/BnaC04g15320D/BnaC04g40270D/BnaC04g40290D/BnaC04g40300D/BnaC06g36440D/BnaC07g26470D/BnaC09g02380D/BnaC09g02400D/BnaC09g02410D/BnaCnng32830D/BnaCnng60670D/BnaCnng66430D/BnaCnng20160D	26
biological_process	primary shoot apical meristem specification	GO:0010072	primary shoot apical meristem specification	47/4280	241/76374	6.82599e-14	1.88397e-12	1.10653e-12	BnaA02g02660D/BnaA02g31390D/BnaA03g26120D/BnaA03g51310D/BnaA04g25980D/BnaA05g04460D/BnaA06g10370D/BnaA06g14590D/BnaA06g28430D/BnaA07g11310D/BnaA07g14790D/BnaA07g19900D/BnaA08g09840D/BnaA08g11670D/BnaA08g12630D/BnaA09g00890D/BnaA09g51080D/BnaA09g56690D/BnaA10g01560D/BnaA10g18670D/BnaAnng27410D/BnaC02g06100D/BnaC02g39980D/BnaC03g30850D/BnaC03g43970D/BnaC03g64410D/BnaC03g67740D/BnaC03g77150D/BnaC04g…	47
biological_process	response to mannitol	GO:0010555	response to mannitol	18/4280	38/76374	3.25934e-13	8.80021e-12	5.1687e-12	BnaA01g02730D/BnaA01g02740D/BnaA03g52790D/BnaA04g27460D/BnaA07g33370D/BnaA08g11230D/BnaA09g39610D/BnaA10g12350D/BnaC01g04000D/BnaC01g04010D/BnaC01g04020D/BnaC02g23870D/BnaC03g66160D/BnaC04g21530D/BnaC06g37910D/BnaC08g31970D/BnaC08g41460D/BnaC09g34640D	18
cellular_component	condensed nuclear chromosome	GO:0000794	condensed nuclear chromosome	13/4280	18/76374	3.46929e-13	9.16778e-12	5.38458e-12	BnaA03g26120D/BnaA07g14790D/BnaA08g11670D/BnaA09g00890D/BnaA09g51080D/BnaA10g01560D/BnaC02g27020D/BnaC03g30850D/BnaC03g77150D/BnaC05g01600D/BnaC06g12710D/BnaC09g00020D/BnaCnng78460D	13
cellular_component	cullin-RING ubiquitin ligase complex	GO:0031461	cullin-RING ubiquitin ligase complex	4280-12-01	15/76374	3.67003e-13	9.49621e-12	5.57748e-12	BnaA03g26120D/BnaA07g14790D/BnaA08g11670D/BnaA09g00890D/BnaA09g51080D/BnaA10g01560D/BnaC03g30850D/BnaC03g77150D/BnaC05g01600D/BnaC06g12710D/BnaC09g00020D/BnaCnng78460D	12
biological_process	autophagy	GO:0006914	autophagy	49/4280	272/76374	4.70057e-13	1.19145e-11	6.99783e-12	BnaA01g11830D/BnaA01g13060D/BnaA01g17220D/BnaA02g05410D/BnaA02g24140D/BnaA02g25670D/BnaA03g08320D/BnaA03g21090D/BnaA03g29430D/BnaA03g38090D/BnaA03g42660D/BnaA03g45070D/BnaA03g45980D/BnaA03g59770D/BnaA04g26570D/BnaA05g05250D/BnaA05g05280D/BnaA05g23940D/BnaA05g30920D/BnaA07g38000D/BnaA08g09410D/BnaA09g20350D/BnaAnng27580D/BnaC01g13400D/BnaC01g13410D/BnaC01g15010D/BnaC01g19720D/BnaC02g26080D/BnaC02g…	49
biological_process	lateral root formation	GO:0010311	lateral root formation	38/4280	176/76374	6.08509e-13	1.51154e-11	8.87783e-12	BnaA02g35390D/BnaA03g28940D/BnaA03g57140D/BnaA05g22330D/BnaA05g32080D/BnaA05g33630D/BnaA06g10270D/BnaA06g19920D/BnaA07g19840D/BnaA07g21070D/BnaA07g33240D/BnaA07g35680D/BnaA08g21350D/BnaA08g23790D/BnaA09g56610D/BnaA10g11640D/BnaAnng16780D/BnaC02g11290D/BnaC02g47040D/BnaC03g34120D/BnaC03g64650D/BnaC05g36260D/BnaC05g46720D/BnaC05g47690D/BnaC05g48370D/BnaC05g49810D/BnaC06g19140D/BnaC06g21190D/BnaC06g…	38
biological_process	embryonic pattern specification	GO:0009880	embryonic pattern specification	39/4280	185/76374	6.79292e-13	1.65428e-11	9.71619e-12	BnaA02g02660D/BnaA03g26120D/BnaA03g51310D/BnaA04g25980D/BnaA05g04460D/BnaA06g09540D/BnaA07g14790D/BnaA08g09840D/BnaA08g11670D/BnaA08g12630D/BnaA09g00890D/BnaA09g51080D/BnaA10g00800D/BnaA10g01560D/BnaA10g18670D/BnaAnng27410D/BnaC02g06100D/BnaC02g18170D/BnaC03g30850D/BnaC03g43970D/BnaC03g64410D/BnaC03g67740D/BnaC03g77150D/BnaC04g03880D/BnaC04g50050D/BnaC05g00860D/BnaC05g01600D/BnaC05g10910D/BnaC06g…	39
biological_process	RNA polyadenylation	GO:0043631	RNA polyadenylation	4280-12-01	16/76374	1.39235e-12	3.32556e-11	1.95323e-11	BnaA01g04100D/BnaA06g34850D/BnaA06g35040D/BnaA07g10940D/BnaA08g22830D/BnaA09g44760D/BnaC01g05560D/BnaC05g47890D/BnaC07g20650D/BnaC07g48830D/BnaC08g17680D/BnaC08g37460D	12
cellular_component	ubiquitin ligase complex	GO:0000151	ubiquitin ligase complex	44/4280	234/76374	1.56183e-12	3.65998e-11	2.14965e-11	BnaA01g27060D/BnaA01g27290D/BnaA02g02590D/BnaA03g00690D/BnaA03g29980D/BnaA03g38690D/BnaA04g04910D/BnaA04g21500D/BnaA05g13540D/BnaA05g17070D/BnaA05g22900D/BnaA05g30250D/BnaA06g00140D/BnaA06g22580D/BnaA07g38080D/BnaA09g07460D/BnaA09g34680D/BnaA09g42890D/BnaA10g01570D/BnaA10g18750D/BnaAnng00510D/BnaAnng00530D/BnaC01g30980D/BnaC01g32890D/BnaC01g43970D/BnaC02g03460D/BnaC02g03700D/BnaC02g06010D/BnaC02g…	44
cellular_component	spliceosomal complex	GO:0005681	spliceosomal complex	23/4280	70/76374	2.11833e-12	4.82556e-11	2.83423e-11	BnaA01g10280D/BnaA01g14750D/BnaA03g47460D/BnaA04g18070D/BnaA05g06280D/BnaA05g16620D/BnaA07g33370D/BnaA07g38260D/BnaA08g30960D/BnaA09g20860D/BnaAnng20340D/BnaC01g31000D/BnaC01g41280D/BnaC01g41640D/BnaC04g06500D/BnaC04g06510D/BnaC04g06520D/BnaC06g37910D/BnaC08g04400D/BnaC08g47240D/BnaCnng53380D/BnaCnng15380D/BnaUnng01510D	23
biological_process	cell-cell signaling	GO:0007267	cell-cell signaling	57/4280	362/76374	2.13692e-12	4.82556e-11	2.83423e-11	BnaA01g06550D/BnaA01g10280D/BnaA01g10810D/BnaA01g10830D/BnaA01g35370D/BnaA03g35810D/BnaA03g50230D/BnaA03g54760D/BnaA04g02460D/BnaA04g18070D/BnaA04g26020D/BnaA05g06270D/BnaA05g06280D/BnaA05g16620D/BnaA05g18140D/BnaA05g20380D/BnaA05g32540D/BnaA06g19710D/BnaA07g35820D/BnaA07g38260D/BnaA09g10720D/BnaA09g22040D/BnaA09g36650D/BnaA10g00800D/BnaA10g15080D/BnaAnng20340D/BnaC01g07830D/BnaC01g07860D/BnaC01g…	57
biological_process	hormone-mediated signaling pathway	GO:0009755	hormone-mediated signaling pathway	32/4280	135/76374	2.77315e-12	6.1491e-11	3.6116e-11	BnaA01g02770D/BnaA02g05410D/BnaA03g08320D/BnaA03g25200D/BnaA03g25210D/BnaA07g03810D/BnaA08g04120D/BnaA08g14460D/BnaA09g02140D/BnaA09g20850D/BnaA10g05460D/BnaA10g11760D/BnaC01g04040D/BnaC02g26300D/BnaC02g26310D/BnaC02g37060D/BnaC03g10580D/BnaC03g29630D/BnaC03g29640D/BnaC06g00360D/BnaC07g05410D/BnaC07g18050D/BnaC07g50760D/BnaC08g04750D/BnaC08g38830D/BnaC08g47110D/BnaC08g49570D/BnaC09g01530D/BnaC09g…	32
biological_process	phospholipid catabolic process	GO:0009395	phospholipid catabolic process	13/4280	20/76374	2.82205e-12	6.1491e-11	3.6116e-11	BnaA01g10270D/BnaA02g27960D/BnaA03g24870D/BnaA03g24880D/BnaA03g36540D/BnaA03g44190D/BnaA03g44270D/BnaA09g21320D/BnaC01g41270D/BnaC03g66150D/BnaC03g73050D/BnaC07g36060D/BnaC09g23720D	13
biological_process	vegetative phase change	GO:0010050	vegetative phase change	50/4280	295/76374	2.93468e-12	6.28426e-11	3.69098e-11	BnaA01g10280D/BnaA03g60200D/BnaA04g10680D/BnaA04g18070D/BnaA05g06270D/BnaA05g06280D/BnaA05g11400D/BnaA05g16620D/BnaA05g17900D/BnaA05g32540D/BnaA06g19710D/BnaA06g34540D/BnaA06g34670D/BnaA07g01050D/BnaA07g26220D/BnaA07g35820D/BnaA07g38260D/BnaA08g10880D/BnaA09g40330D/BnaA10g00800D/BnaA10g15080D/BnaAnng20340D/BnaAnng33070D/BnaC01g41280D/BnaC02g47770D/BnaC03g54010D/BnaC04g06500D/BnaC04g06510D/BnaC04g…	50
biological_process	regulation of embryo sac egg cell differentiation	GO:0045694	regulation of embryo sac egg cell differentiation	4280-10-01	11/76374	3.15794e-12	6.64773e-11	3.90447e-11	BnaA03g01920D/BnaA06g39950D/BnaA08g28490D/BnaA08g28500D/BnaAnng36610D/BnaAnng01630D/BnaC02g02070D/BnaC03g02440D/BnaC08g44690D/BnaCnng69360D	10
biological_process	cellular calcium ion homeostasis	GO:0006874	cellular calcium ion homeostasis	26/4280	95/76374	9.04775e-12	1.87289e-10	1.10002e-10	BnaA02g00890D/BnaA02g30170D/BnaA04g16910D/BnaA04g16920D/BnaA04g16950D/BnaA05g13030D/BnaA06g30230D/BnaA09g02950D/BnaA09g02980D/BnaA09g02990D/BnaA09g03000D/BnaAnng35320D/BnaAnng26240D/BnaC04g15320D/BnaC04g40270D/BnaC04g40290D/BnaC04g40300D/BnaC06g36440D/BnaC07g26470D/BnaC09g02380D/BnaC09g02400D/BnaC09g02410D/BnaCnng32830D/BnaCnng60670D/BnaCnng66430D/BnaCnng20160D	26
biological_process	galactolipid biosynthetic process	GO:0019375	galactolipid biosynthetic process	65/4280	463/76374	1.23087e-11	2.50613e-10	1.47194e-10	BnaA01g10280D/BnaA01g17560D/BnaA01g27470D/BnaA02g24140D/BnaA02g30170D/BnaA03g37130D/BnaA04g00950D/BnaA04g00960D/BnaA04g18070D/BnaA04g26260D/BnaA04g26270D/BnaA04g26280D/BnaA05g06270D/BnaA05g06280D/BnaA05g16620D/BnaA06g30230D/BnaA07g06160D/BnaA07g06490D/BnaA07g35820D/BnaA07g38260D/BnaA08g07400D/BnaA09g02950D/BnaA09g02980D/BnaA09g02990D/BnaA09g03000D/BnaA09g20420D/BnaA09g20430D/BnaA09g24110D/BnaC01g…	65
molecular_function	sucrose synthase activity	GO:0016157	sucrose synthase activity	16/4280	35/76374	1.34355e-11	2.64845e-10	1.55554e-10	BnaA01g10280D/BnaA04g18070D/BnaA05g06270D/BnaA05g06280D/BnaA05g16620D/BnaA07g35820D/BnaA07g38260D/BnaC01g41280D/BnaC04g06500D/BnaC04g06510D/BnaC04g06520D/BnaCnng33740D/BnaCnng53380D/BnaCnng61100D/BnaCnng15380D/BnaUnng01510D	16
biological_process	reactive oxygen species metabolic process	GO:0072593	reactive oxygen species metabolic process	16/4280	35/76374	1.34355e-11	2.64845e-10	1.55554e-10	BnaA02g31220D/BnaA02g33450D/BnaA02g33460D/BnaA02g33470D/BnaA06g22030D/BnaA06g22040D/BnaA06g28650D/BnaA09g03810D/BnaAnng34290D/BnaAnng21860D/BnaAnng21870D/BnaC03g74750D/BnaC03g74760D/BnaC07g28080D/BnaC08g21790D/BnaC09g03240D	16
biological_process	protein autoubiquitination	GO:0051865	protein autoubiquitination	19/4280	51/76374	1.36474e-11	2.64845e-10	1.55554e-10	BnaA02g07020D/BnaA02g35390D/BnaA03g09400D/BnaA05g22330D/BnaA06g17960D/BnaA06g19920D/BnaA10g11640D/BnaA10g12520D/BnaA10g21890D/BnaC02g09910D/BnaC02g11290D/BnaC02g47040D/BnaC03g64650D/BnaC05g36260D/BnaC09g32600D/BnaC09g34840D/BnaC09g46280D/BnaCnng37520D/BnaCnng48190D	19
biological_process	salicylic acid mediated signaling pathway	GO:0009863	salicylic acid mediated signaling pathway	64/4280	459/76374	2.36852e-11	4.5257e-10	2.65812e-10	BnaA01g02730D/BnaA01g02740D/BnaA01g07480D/BnaA01g07490D/BnaA01g15310D/BnaA01g36840D/BnaA03g35930D/BnaA03g52790D/BnaA05g20140D/BnaA05g20160D/BnaA06g02050D/BnaA06g11200D/BnaA07g01510D/BnaA07g21110D/BnaA07g27250D/BnaA07g27260D/BnaA07g33210D/BnaA08g02070D/BnaA08g11230D/BnaA08g14460D/BnaA08g16360D/BnaA08g23560D/BnaA08g24320D/BnaA09g28220D/BnaA09g28230D/BnaA09g28260D/BnaA09g46310D/BnaA09g46330D/BnaA09g…	64
biological_process	negative regulation of flower development	GO:0009910	negative regulation of flower development	41/4280	226/76374	2.86572e-11	5.39277e-10	3.16738e-10	BnaA01g36060D/BnaA02g11340D/BnaA02g26550D/BnaA02g33480D/BnaA03g13220D/BnaA03g22340D/BnaA04g15930D/BnaA05g18620D/BnaA06g09230D/BnaA06g34030D/BnaA07g13290D/BnaA08g24010D/BnaA08g24020D/BnaA09g16240D/BnaA09g19140D/BnaA09g57120D/BnaA10g08130D/BnaA10g08150D/BnaA10g28230D/BnaAnng21880D/BnaAnng04340D/BnaC01g29000D/BnaC01g41050D/BnaC02g15870D/BnaC02g34760D/BnaC03g47080D/BnaC03g64560D/BnaC04g16750D/BnaC04g…	41
biological_process	vacuolar protein processing	GO:0006624	vacuolar protein processing	4280-12-01	19/76374	3.28927e-11	6.09743e-10	3.58125e-10	BnaA01g25630D/BnaA05g18870D/BnaA09g40720D/BnaC01g32720D/BnaC04g29170D/BnaC05g31880D/BnaC08g33220D/BnaCnng42270D/BnaCnng42290D/BnaCnng42320D/BnaCnng63150D/BnaUnng03710D	12
molecular_function	ionotropic glutamate receptor activity	GO:0004970	ionotropic glutamate receptor activity	21/4280	66/76374	3.81447e-11	6.76797e-10	3.97508e-10	BnaA02g00890D/BnaA04g16910D/BnaA04g16950D/BnaA05g13030D/BnaA06g30230D/BnaA09g02950D/BnaA09g02980D/BnaA09g03000D/BnaAnng35320D/BnaAnng26240D/BnaC04g15320D/BnaC04g40280D/BnaC04g40300D/BnaC06g36440D/BnaC07g26470D/BnaC09g02380D/BnaC09g02400D/BnaC09g02410D/BnaCnng32830D/BnaCnng60670D/BnaCnng20160D	21
molecular_function	extracellularly glutamate-gated ion channel activity	GO:0005234	extracellularly glutamate-gated ion channel activity	21/4280	66/76374	3.81447e-11	6.76797e-10	3.97508e-10	BnaA02g00890D/BnaA04g16910D/BnaA04g16950D/BnaA05g13030D/BnaA06g30230D/BnaA09g02950D/BnaA09g02980D/BnaA09g03000D/BnaAnng35320D/BnaAnng26240D/BnaC04g15320D/BnaC04g40280D/BnaC04g40300D/BnaC06g36440D/BnaC07g26470D/BnaC09g02380D/BnaC09g02400D/BnaC09g02410D/BnaCnng32830D/BnaCnng60670D/BnaCnng20160D	21
biological_process	ionotropic glutamate receptor signaling pathway	GO:0035235	ionotropic glutamate receptor signaling pathway	21/4280	66/76374	3.81447e-11	6.76797e-10	3.97508e-10	BnaA02g00890D/BnaA04g16910D/BnaA04g16950D/BnaA05g13030D/BnaA06g30230D/BnaA09g02950D/BnaA09g02980D/BnaA09g03000D/BnaAnng35320D/BnaAnng26240D/BnaC04g15320D/BnaC04g40280D/BnaC04g40300D/BnaC06g36440D/BnaC07g26470D/BnaC09g02380D/BnaC09g02400D/BnaC09g02410D/BnaCnng32830D/BnaCnng60670D/BnaCnng20160D	21
biological_process	guard mother cell cytokinesis	GO:0010235	guard mother cell cytokinesis	4280-09-01	10/76374	5.13575e-11	8.98394e-10	5.27661e-10	BnaA03g45360D/BnaA06g03280D/BnaA06g03290D/BnaA06g03300D/BnaAnng41570D/BnaC06g26410D/BnaC07g22610D/BnaCnng16480D/BnaUnng03810D	9
cellular_component	perinuclear region of cytoplasm	GO:0048471	perinuclear region of cytoplasm	14/4280	28/76374	5.60398e-11	9.66687e-10	5.67772e-10	BnaA01g00440D/BnaA01g17560D/BnaA01g27470D/BnaA03g53970D/BnaA08g07400D/BnaC01g01440D/BnaC01g09370D/BnaC01g09380D/BnaC01g21910D/BnaC01g44130D/BnaC03g53030D/BnaC07g46520D/BnaC07g46530D/BnaC09g13660D	14
biological_process	UV protection	GO:0009650	UV protection	15/4280	33/76374	6.50992e-11	1.10758e-09	6.50522e-10	BnaA02g26550D/BnaA02g33480D/BnaA06g09230D/BnaA06g34030D/BnaA08g24010D/BnaA08g24020D/BnaA09g19140D/BnaA09g57120D/BnaAnng21880D/BnaC02g34760D/BnaC05g10640D/BnaC07g21870D/BnaC08g39660D/BnaC09g21080D/BnaCnng51240D	15
biological_process	intra-Golgi vesicle-mediated transport	GO:0006891	intra-Golgi vesicle-mediated transport	47/4280	291/76374	7.17178e-11	1.2037e-09	7.06976e-10	BnaA01g07480D/BnaA01g07490D/BnaA02g14320D/BnaA02g32800D/BnaA02g33830D/BnaA03g06290D/BnaA03g30070D/BnaA03g52190D/BnaA04g21140D/BnaA05g07500D/BnaA05g30070D/BnaA06g10830D/BnaA06g15530D/BnaA06g22790D/BnaA07g09410D/BnaA07g14310D/BnaA07g21110D/BnaA07g33210D/BnaA08g12030D/BnaA09g05200D/BnaA09g43980D/BnaA09g50200D/BnaA09g56390D/BnaA10g17610D/BnaC01g05650D/BnaC01g09110D/BnaC02g19220D/BnaC02g42610D/BnaC02g…	47
cellular_component	intrinsic component of endoplasmic reticulum membrane	GO:0031227	intrinsic component of endoplasmic reticulum membrane	17/4280	44/76374	8.20753e-11	1.34128e-09	7.87787e-10	BnaA01g02800D/BnaA04g25990D/BnaA05g04470D/BnaA06g13350D/BnaA08g22130D/BnaA09g44240D/BnaA09g44250D/BnaA09g44260D/BnaC04g03890D/BnaC04g50060D/BnaC05g14910D/BnaC08g18680D/BnaC08g49390D/BnaC08g49410D/BnaCnng77080D/BnaCnng65340D/BnaCnng65740D	17
molecular_function	ubiquitin binding	GO:0043130	ubiquitin binding	17/4280	44/76374	8.20753e-11	1.34128e-09	7.87787e-10	BnaA01g14050D/BnaA03g46880D/BnaA04g08670D/BnaA06g10810D/BnaA07g14440D/BnaA07g20230D/BnaA08g14650D/BnaA09g56400D/BnaC01g16550D/BnaC03g33000D/BnaC04g30910D/BnaC05g12320D/BnaC06g19700D/BnaC07g39070D/BnaC08g11760D/BnaC08g38480D/BnaCnng32650D	17
biological_process	response to carbohydrate	GO:0009743	response to carbohydrate	27/4280	112/76374	8.95843e-11	1.44498e-09	8.48694e-10	BnaA01g15500D/BnaA03g16450D/BnaA03g33280D/BnaA03g47990D/BnaA04g20970D/BnaA05g08310D/BnaA06g01320D/BnaA08g00900D/BnaA08g06940D/BnaA08g09410D/BnaC01g15620D/BnaC01g18420D/BnaC03g19820D/BnaC03g78230D/BnaC04g09330D/BnaC04g44970D/BnaC05g24350D/BnaC05g28860D/BnaC06g06890D/BnaC07g18090D/BnaC07g36370D/BnaC07g40260D/BnaC07g40280D/BnaCnng35930D/BnaCnng35940D/BnaCnng53220D/BnaCnng14590D	27
molecular_function	damaged DNA binding	GO:0003684	damaged DNA binding	24/4280	90/76374	1.0208e-10	1.62543e-09	9.54675e-10	BnaA02g07500D/BnaA04g08670D/BnaA06g10810D/BnaA07g14440D/BnaA07g20230D/BnaA08g09840D/BnaA09g56400D/BnaA10g18220D/BnaA10g18230D/BnaAnng17340D/BnaAnng27410D/BnaC02g10570D/BnaC03g12380D/BnaC03g33000D/BnaC03g43970D/BnaC03g64410D/BnaC04g30910D/BnaC05g12320D/BnaC06g19700D/BnaC08g38480D/BnaC09g41740D/BnaC09g41750D/BnaCnng32650D/BnaCnng62720D	24
biological_process	negative regulation of cyclin-dependent protein serine/threonine kinase activity	GO:0045736	negative regulation of cyclin-dependent protein serine/threonine kinase activity	28/4280	122/76374	1.39982e-10	2.20074e-09	1.29258e-09	BnaA02g31220D/BnaA02g33810D/BnaA03g57140D/BnaA06g10270D/BnaA06g28650D/BnaA07g19840D/BnaA07g35680D/BnaA08g04010D/BnaA08g23790D/BnaA09g03810D/BnaA09g56610D/BnaA09g52290D/BnaA10g05310D/BnaA10g05320D/BnaA10g05360D/BnaC02g42600D/BnaC05g49810D/BnaC06g00240D/BnaC06g19140D/BnaC06g40620D/BnaC07g28080D/BnaC08g04650D/BnaC08g16720D/BnaC08g38790D/BnaC09g03240D/BnaC09g06000D/BnaCnng52280D/BnaCnng16030D	28
biological_process	mRNA cleavage involved in gene silencing by miRNA	GO:0035279	mRNA cleavage involved in gene silencing by miRNA	4280-11-01	17/76374	1.52701e-10	2.37068e-09	1.39239e-09	BnaA01g10810D/BnaA01g10830D/BnaA06g05600D/BnaA08g26200D/BnaA10g00800D/BnaC01g12390D/BnaC01g12410D/BnaC01g14540D/BnaC05g00860D/BnaC05g07140D/BnaC08g13800D	11
biological_process	endosomal transport	GO:0016197	endosomal transport	25/4280	100/76374	1.90511e-10	2.92116e-09	1.71571e-09	BnaA02g14320D/BnaA02g26550D/BnaA03g04390D/BnaA03g04400D/BnaA06g09230D/BnaA06g34030D/BnaA07g09410D/BnaA08g24010D/BnaA08g24020D/BnaA09g19140D/BnaA09g25450D/BnaA09g57120D/BnaC02g19220D/BnaC02g34760D/BnaC03g05930D/BnaC05g10640D/BnaC05g40940D/BnaC05g49100D/BnaC06g20330D/BnaC07g12350D/BnaC07g21870D/BnaC08g16110D/BnaC08g39660D/BnaC09g21080D/BnaCnng51240D	25
biological_process	regulation of circadian rhythm	GO:0042752	regulation of circadian rhythm	30/4280	141/76374	2.29239e-10	3.47213e-09	2.03931e-09	BnaA02g17620D/BnaA03g26120D/BnaA04g14890D/BnaA06g27640D/BnaA07g14790D/BnaA07g21520D/BnaA07g32230D/BnaA07g33370D/BnaA08g11670D/BnaA09g00890D/BnaA09g04600D/BnaA09g51080D/BnaA10g01560D/BnaC02g23320D/BnaC02g23870D/BnaC02g27020D/BnaC03g30850D/BnaC03g77150D/BnaC04g37750D/BnaC05g01600D/BnaC06g12710D/BnaC06g22030D/BnaC06g36600D/BnaC06g37910D/BnaC07g28540D/BnaC07g29410D/BnaC09g00020D/BnaC09g04050D/BnaCnng…	30
biological_process	protein N-linked glycosylation	GO:0006487	protein N-linked glycosylation	60/4280	440/76374	2.39104e-10	3.57791e-09	2.10144e-09	BnaA01g36840D/BnaA02g20570D/BnaA02g22730D/BnaA02g34840D/BnaA03g11300D/BnaA03g13720D/BnaA03g26160D/BnaA03g28940D/BnaA03g35650D/BnaA03g35930D/BnaA03g52190D/BnaA04g03700D/BnaA04g03750D/BnaA04g17280D/BnaA04g26310D/BnaA05g12250D/BnaA05g18810D/BnaA05g18830D/BnaA05g20140D/BnaA05g20160D/BnaA05g32080D/BnaA05g35980D/BnaA05g35990D/BnaA06g21080D/BnaA08g02070D/BnaA08g12030D/BnaA09g00820D/BnaA10g09770D/BnaAnng…	60
molecular_function	tubulin binding	GO:0015631	tubulin binding	4280-11-01	18/76374	3.72582e-10	5.5089e-09	3.23558e-09	BnaA06g17130D/BnaA10g24280D/BnaAnng37470D/BnaAnng09580D/BnaAnng01810D/BnaC02g01880D/BnaC02g01890D/BnaC03g57230D/BnaC08g07840D/BnaC09g48900D/BnaCnng52590D	11
biological_process	regionalization	GO:0003002	regionalization	21/4280	74/76374	4.19774e-10	6.13364e-09	3.60252e-09	BnaA04g25980D/BnaA05g04460D/BnaA05g20130D/BnaA06g27100D/BnaA08g09840D/BnaA08g29080D/BnaA09g04800D/BnaA09g49290D/BnaAnng34270D/BnaAnng27410D/BnaC03g30150D/BnaC03g64410D/BnaC04g03880D/BnaC04g50050D/BnaC05g05320D/BnaC05g31500D/BnaC07g29850D/BnaCnng26720D/BnaCnng38870D/BnaCnng62720D/BnaCnng65990D	21
molecular_function	ubiquitin protein ligase binding	GO:0031625	ubiquitin protein ligase binding	23/4280	91/76374	7.92237e-10	1.14414e-08	6.71995e-09	BnaA01g30490D/BnaA02g10330D/BnaA03g12310D/BnaA03g26120D/BnaA03g32320D/BnaA07g14790D/BnaA08g11670D/BnaA09g00890D/BnaA09g51080D/BnaA10g01560D/BnaA10g06670D/BnaC01g38510D/BnaC02g14410D/BnaC03g14940D/BnaC03g30850D/BnaC03g37680D/BnaC03g77150D/BnaC05g01600D/BnaC06g12710D/BnaC08g12720D/BnaC09g00020D/BnaC09g29580D/BnaCnng78460D	23
molecular_function	SUMO transferase activity	GO:0019789	SUMO transferase activity	4280-11-01	19/76374	8.39656e-10	1.19868e-08	7.04031e-09	BnaA01g13200D/BnaA04g02190D/BnaA04g27280D/BnaA07g17510D/BnaAnng34240D/BnaC01g24100D/BnaC04g21410D/BnaC04g23980D/BnaC05g27450D/BnaC06g16140D/BnaC08g28860D	11
cellular_component	eukaryotic translation initiation factor 3 complex	GO:0005852	eukaryotic translation initiation factor 3 complex	20/4280	70/76374	9.52943e-10	1.34495e-08	7.89939e-09	BnaA02g21720D/BnaA02g36570D/BnaA03g24760D/BnaA03g45890D/BnaA06g06660D/BnaA07g25580D/BnaA08g25550D/BnaA09g21660D/BnaA09g47800D/BnaC03g29390D/BnaC05g08330D/BnaC06g27390D/BnaC07g38130D/BnaC08g14570D/BnaC08g14580D/BnaC08g42320D/BnaC09g23910D/BnaCnng70910D/BnaCnng36950D/BnaCnng08330D	20
biological_process	response to xenobiotic stimulus	GO:0009410	response to xenobiotic stimulus	47/4280	314/76374	9.67794e-10	1.35056e-08	7.93236e-09	BnaA01g26200D/BnaA01g27940D/BnaA01g30760D/BnaA03g32170D/BnaA03g34610D/BnaA03g35190D/BnaA05g22650D/BnaA05g26790D/BnaA06g27100D/BnaA07g00770D/BnaA07g00800D/BnaA07g00840D/BnaA07g00850D/BnaA08g04710D/BnaA08g27630D/BnaA08g29000D/BnaA09g04800D/BnaA09g36010D/BnaA09g43930D/BnaA10g02250D/BnaA10g12910D/BnaA10g24020D/BnaAnng39310D/BnaAnng09670D/BnaC01g35040D/BnaC01g43800D/BnaC03g37460D/BnaC03g55360D/BnaC04g…	47
biological_process	phloem or xylem histogenesis	GO:0010087	phloem or xylem histogenesis	23/4280	92/76374	1.00026e-09	1.38036e-08	8.1074e-09	BnaA03g26120D/BnaA03g37960D/BnaA04g07540D/BnaA06g07460D/BnaA06g25330D/BnaA07g14790D/BnaA08g11670D/BnaA09g00890D/BnaA09g46350D/BnaA09g51080D/BnaA10g01560D/BnaC02g27020D/BnaC03g30850D/BnaC03g44990D/BnaC03g77150D/BnaC04g29780D/BnaC05g01600D/BnaC05g08940D/BnaC06g01420D/BnaC06g12710D/BnaC07g03470D/BnaC09g00020D/BnaCnng78460D	23
biological_process	response to molecule of bacterial origin	GO:0002237	response to molecule of bacterial origin	54/4280	391/76374	1.15793e-09	1.58039e-08	9.28222e-09	BnaA01g29450D/BnaA01g29760D/BnaA02g01560D/BnaA03g04280D/BnaA03g30960D/BnaA04g13900D/BnaA05g18340D/BnaA05g25490D/BnaA06g17340D/BnaA06g20570D/BnaA07g10570D/BnaA07g22510D/BnaA07g27410D/BnaA07g39090D/BnaA08g00410D/BnaA08g20860D/BnaA08g20890D/BnaA08g25820D/BnaA09g37810D/BnaA10g19970D/BnaAnng02130D/BnaAnng28220D/BnaAnng29590D/BnaC01g44600D/BnaC02g04650D/BnaC03g05810D/BnaC03g36260D/BnaC03g53590D/BnaC03g…	54
molecular_function	cyclin-dependent protein serine/threonine kinase activity	GO:0004693	cyclin-dependent protein serine/threonine kinase activity	27/4280	125/76374	1.25147e-09	1.68948e-08	9.92298e-09	BnaA01g10070D/BnaA02g23750D/BnaA02g31220D/BnaA03g09570D/BnaA05g17760D/BnaA06g28650D/BnaA06g36910D/BnaA07g36600D/BnaA08g04030D/BnaA08g09280D/BnaA08g09300D/BnaA08g18850D/BnaA09g03810D/BnaA10g05360D/BnaAnng05470D/BnaC01g11890D/BnaC01g11930D/BnaC02g47480D/BnaC03g12070D/BnaC03g58020D/BnaC03g63590D/BnaC07g02830D/BnaC07g11580D/BnaC07g28080D/BnaC08g04660D/BnaC09g03240D/BnaCnng52280D	27
biological_process	post-translational protein modification	GO:0043687	post-translational protein modification	52/4280	371/76374	1.38251e-09	1.84632e-08	1.08441e-08	BnaA01g00440D/BnaA01g29970D/BnaA01g36060D/BnaA02g00920D/BnaA02g26230D/BnaA03g35810D/BnaA03g53970D/BnaA05g00970D/BnaA05g20130D/BnaA05g20380D/BnaA05g32540D/BnaA06g27100D/BnaA07g36800D/BnaA08g00600D/BnaA08g27630D/BnaA09g04800D/BnaA09g22040D/BnaA09g28170D/BnaA10g02250D/BnaA10g15080D/BnaA10g21200D/BnaAnng21040D/BnaAnng04340D/BnaAnng09670D/BnaC01g01440D/BnaC01g09370D/BnaC01g09380D/BnaC01g15410D/BnaC01g…	52
biological_process	regulation of auxin biosynthetic process	GO:0010600	regulation of auxin biosynthetic process	4280-10-01	16/76374	1.77175e-09	2.34097e-08	1.37494e-08	BnaA03g19970D/BnaA04g24760D/BnaA09g37540D/BnaC01g40470D/BnaC03g05370D/BnaC03g23970D/BnaC04g23220D/BnaC04g48630D/BnaC08g29580D/BnaCnng55460D	10
biological_process	response to bacterium	GO:0009617	response to bacterium	57/4280	430/76374	1.91545e-09	2.5042e-08	1.47081e-08	BnaA01g25520D/BnaA01g30490D/BnaA01g30760D/BnaA03g19970D/BnaA03g32170D/BnaA03g32320D/BnaA03g39800D/BnaA03g39810D/BnaA04g24760D/BnaA05g26790D/BnaA06g08310D/BnaA06g27360D/BnaA07g20220D/BnaA07g35090D/BnaA07g35100D/BnaA07g35110D/BnaA08g14460D/BnaA08g30420D/BnaA09g04740D/BnaA09g47290D/BnaA10g00390D/BnaA10g08450D/BnaA10g21890D/BnaA10g24020D/BnaAnng06650D/BnaC01g34990D/BnaC01g38510D/BnaC01g40470D/BnaC03g…	57
molecular_function	single-stranded RNA binding	GO:0003727	single-stranded RNA binding	16/4280	47/76374	2.61078e-09	3.3777e-08	1.98385e-08	BnaA06g02560D/BnaA06g02570D/BnaA06g02580D/BnaA08g27630D/BnaA10g02250D/BnaAnng02880D/BnaAnng09670D/BnaC03g55360D/BnaC04g28320D/BnaC05g02170D/BnaC06g04250D/BnaC06g04260D/BnaC06g04270D/BnaC07g03720D/BnaC08g00380D/BnaCnng57680D	16
biological_process	formation of translation preinitiation complex	GO:0001731	formation of translation preinitiation complex	19/4280	68/76374	3.75943e-09	4.71638e-08	2.77011e-08	BnaA02g21720D/BnaA02g36570D/BnaA03g24760D/BnaA03g45890D/BnaA06g06660D/BnaA07g25580D/BnaA08g25550D/BnaA09g21660D/BnaA09g47800D/BnaC03g29390D/BnaC05g08330D/BnaC06g27390D/BnaC08g14570D/BnaC08g14580D/BnaC08g42320D/BnaC09g23910D/BnaCnng70910D/BnaCnng36950D/BnaCnng08330D	19
cellular_component	eukaryotic 43S preinitiation complex	GO:0016282	eukaryotic 43S preinitiation complex	19/4280	68/76374	3.75943e-09	4.71638e-08	2.77011e-08	BnaA02g21720D/BnaA02g36570D/BnaA03g24760D/BnaA03g45890D/BnaA06g06660D/BnaA07g25580D/BnaA08g25550D/BnaA09g21660D/BnaA09g47800D/BnaC03g29390D/BnaC05g08330D/BnaC06g27390D/BnaC08g14570D/BnaC08g14580D/BnaC08g42320D/BnaC09g23910D/BnaCnng70910D/BnaCnng36950D/BnaCnng08330D	19
cellular_component	eukaryotic 48S preinitiation complex	GO:0033290	eukaryotic 48S preinitiation complex	19/4280	68/76374	3.75943e-09	4.71638e-08	2.77011e-08	BnaA02g21720D/BnaA02g36570D/BnaA03g24760D/BnaA03g45890D/BnaA06g06660D/BnaA07g25580D/BnaA08g25550D/BnaA09g21660D/BnaA09g47800D/BnaC03g29390D/BnaC05g08330D/BnaC06g27390D/BnaC08g14570D/BnaC08g14580D/BnaC08g42320D/BnaC09g23910D/BnaCnng70910D/BnaCnng36950D/BnaCnng08330D	19
biological_process	multicellular organism development	GO:0007275	multicellular organism development	46/4280	319/76374	4.83669e-09	6.00717e-08	3.52824e-08	BnaA01g16720D/BnaA02g35510D/BnaA02g36080D/BnaA03g19700D/BnaA03g32980D/BnaA03g48870D/BnaA03g56440D/BnaA04g00540D/BnaA04g02180D/BnaA04g08320D/BnaA04g08380D/BnaA04g24260D/BnaA04g27970D/BnaA07g10190D/BnaA07g14180D/BnaA07g19050D/BnaA07g25910D/BnaA07g25930D/BnaA07g28200D/BnaA07g37960D/BnaA08g13990D/BnaA09g37240D/BnaAnng19940D/BnaC01g20500D/BnaC03g19360D/BnaC03g23590D/BnaC03g38100D/BnaC04g21600D/BnaC04g…	46
biological_process	defense response signaling pathway, resistance gene-dependent	GO:0009870	defense response signaling pathway, resistance gene-dependent	19/4280	70/76374	6.39098e-09	7.85901e-08	4.6159e-08	BnaA06g05660D/BnaA06g13350D/BnaA08g22130D/BnaA08g26150D/BnaA09g14230D/BnaA09g44240D/BnaA09g44250D/BnaA09g44260D/BnaC01g15190D/BnaC01g15260D/BnaC05g07200D/BnaC05g14910D/BnaC08g13850D/BnaC08g18680D/BnaC08g49390D/BnaC08g49410D/BnaC09g14760D/BnaCnng77080D/BnaCnng41780D	19
biological_process	response to hypoxia	GO:0001666	response to hypoxia	47/4280	337/76374	9.72027e-09	1.18359e-07	6.95165e-08	BnaA01g10280D/BnaA01g19990D/BnaA03g03670D/BnaA04g18070D/BnaA05g06270D/BnaA05g06280D/BnaA05g16620D/BnaA06g02560D/BnaA06g02570D/BnaA06g02580D/BnaA06g07210D/BnaA06g31390D/BnaA07g22510D/BnaA07g35820D/BnaA07g38260D/BnaA07g39090D/BnaA08g09410D/BnaA10g20680D/BnaAnng02880D/BnaAnng18710D/BnaAnng18720D/BnaC01g24810D/BnaC01g41280D/BnaC03g05150D/BnaC03g05160D/BnaC03g05170D/BnaC04g06500D/BnaC04g06510D/BnaC04g…	47
biological_process	protein deubiquitination	GO:0016579	protein deubiquitination	38/4280	242/76374	9.88631e-09	1.19212e-07	7.00175e-08	BnaA01g16980D/BnaA02g26230D/BnaA02g33480D/BnaA03g01920D/BnaA03g35860D/BnaA04g25980D/BnaA04g27280D/BnaA05g04460D/BnaA05g10850D/BnaA05g20290D/BnaA06g09230D/BnaA07g25370D/BnaA08g13850D/BnaA08g27000D/BnaA08g28200D/BnaA09g50410D/BnaA10g03210D/BnaA10g30270D/BnaAnng21880D/BnaAnng01630D/BnaC02g02070D/BnaC02g34370D/BnaC03g02440D/BnaC03g41700D/BnaC04g03880D/BnaC04g12390D/BnaC04g50050D/BnaC05g03200D/BnaC05g…	38
biological_process	cellular macromolecule catabolic process	GO:0044265	cellular macromolecule catabolic process	13/4280	33/76374	1.04649e-08	1.24975e-07	7.34025e-08	BnaA01g07480D/BnaA01g07490D/BnaA03g30070D/BnaA04g05950D/BnaA05g30070D/BnaA09g32380D/BnaC01g09110D/BnaC03g35340D/BnaC04g28570D/BnaC05g27860D/BnaC05g44400D/BnaC08g23150D/BnaC09g53220D	13
cellular_component	vacuolar lumen	GO:0005775	vacuolar lumen	4280-11-01	23/76374	1.21797e-08	1.44068e-07	8.46169e-08	BnaA01g11830D/BnaA03g45070D/BnaA05g23940D/BnaA09g20350D/BnaC01g13400D/BnaC01g13410D/BnaC02g26080D/BnaC03g63710D/BnaC05g37750D/BnaC07g37050D/BnaC09g22690D	11
molecular_function	ubiquitin activating enzyme activity	GO:0004839	ubiquitin activating enzyme activity	4280-08-01	11/76374	1.36892e-08	1.56851e-07	9.21245e-08	BnaA03g13720D/BnaA04g17280D/BnaA05g12250D/BnaA10g30270D/BnaC03g16630D/BnaC04g14640D/BnaC04g40890D/BnaC09g49100D	8
biological_process	membrane lipid metabolic process	GO:0006643	membrane lipid metabolic process	4280-08-01	11/76374	1.36892e-08	1.56851e-07	9.21245e-08	BnaA02g27960D/BnaA03g24870D/BnaA03g24880D/BnaA03g36540D/BnaA09g21320D/BnaC03g66150D/BnaC03g73050D/BnaC09g23720D	8
molecular_function	indoleacetaldoxime dehydratase activity	GO:0047720	indoleacetaldoxime dehydratase activity	4280-08-01	11/76374	1.36892e-08	1.56851e-07	9.21245e-08	BnaA02g32380D/BnaA03g14120D/BnaA03g44450D/BnaC02g41090D/BnaC03g17080D/BnaC03g63760D/BnaC07g29820D/BnaC07g36300D	8
biological_process	negative regulation of photomorphogenesis	GO:0010100	negative regulation of photomorphogenesis	16/4280	52/76374	1.37655e-08	1.56851e-07	9.21245e-08	BnaA03g24270D/BnaA04g19110D/BnaA05g34990D/BnaA08g09840D/BnaAnng34270D/BnaAnng27410D/BnaC03g18300D/BnaC03g28850D/BnaC03g30150D/BnaC03g43970D/BnaC03g64410D/BnaC04g11750D/BnaC04g43440D/BnaCnng26720D/BnaCnng62720D/BnaCnng65990D	16
biological_process	histone methylation	GO:0016571	histone methylation	36/4280	228/76374	2.0579e-08	2.32356e-07	1.36471e-07	BnaA01g16980D/BnaA02g11340D/BnaA02g26230D/BnaA03g01920D/BnaA03g13220D/BnaA04g25980D/BnaA05g04460D/BnaA05g08350D/BnaA05g10850D/BnaA07g25370D/BnaA08g13850D/BnaA08g27000D/BnaA08g28200D/BnaA09g50410D/BnaA10g03210D/BnaA10g08130D/BnaA10g08150D/BnaAnng01630D/BnaC02g02070D/BnaC02g15870D/BnaC02g34370D/BnaC03g02440D/BnaC04g03880D/BnaC04g09410D/BnaC04g12390D/BnaC04g50050D/BnaC05g03200D/BnaC05g03220D/BnaC06g…	36
biological_process	camalexin biosynthetic process	GO:0010120	camalexin biosynthetic process	14/4280	41/76374	2.46272e-08	2.75558e-07	1.61846e-07	BnaA02g32380D/BnaA03g14120D/BnaA03g19960D/BnaA03g44450D/BnaA04g24740D/BnaA05g34370D/BnaC02g41090D/BnaC03g17080D/BnaC03g23960D/BnaC03g63760D/BnaC04g48620D/BnaC04g52880D/BnaC07g29820D/BnaC07g36300D	14
cellular_component	Golgi stack	GO:0005795	Golgi stack	23/4280	108/76374	2.70703e-08	3.00191e-07	1.76313e-07	BnaA02g33830D/BnaA03g06290D/BnaA03g52190D/BnaA04g21140D/BnaA05g07500D/BnaA06g22790D/BnaA07g21110D/BnaA07g33210D/BnaA08g12030D/BnaA09g13920D/BnaA10g17610D/BnaAnng04350D/BnaC01g05650D/BnaC02g42610D/BnaC03g08090D/BnaC03g50710D/BnaC03g66920D/BnaC06g21240D/BnaC06g37770D/BnaC09g40980D/BnaCnng55220D/BnaCnng11840D/BnaCnng18920D	23
molecular_function	polynucleotide adenylyltransferase activity	GO:0004652	polynucleotide adenylyltransferase activity	4280-08-01	12/76374	3.90294e-08	4.17884e-07	2.45439e-07	BnaA01g04100D/BnaA08g22830D/BnaA09g44760D/BnaC01g05560D/BnaC07g20650D/BnaC07g48830D/BnaC08g17680D/BnaC08g37460D	8
biological_process	tyrosine catabolic process	GO:0006572	tyrosine catabolic process	4280-08-01	12/76374	3.90294e-08	4.17884e-07	2.45439e-07	BnaA02g09890D/BnaA06g38260D/BnaA10g07180D/BnaC02g13840D/BnaC05g49430D/BnaC06g41900D/BnaC09g17010D/BnaCnng14590D	8
biological_process	detection of visible light	GO:0009584	detection of visible light	4280-08-01	12/76374	3.90294e-08	4.17884e-07	2.45439e-07	BnaA03g34390D/BnaA05g22950D/BnaA06g05470D/BnaA09g48410D/BnaC03g39830D/BnaC05g36390D/BnaC08g42660D/BnaCnng19880D	8
biological_process	protein-tetrapyrrole linkage	GO:0017006	protein-tetrapyrrole linkage	4280-08-01	12/76374	3.90294e-08	4.17884e-07	2.45439e-07	BnaA03g34390D/BnaA05g22950D/BnaA06g05470D/BnaA09g48410D/BnaC03g39830D/BnaC05g36390D/BnaC08g42660D/BnaCnng19880D	8
cellular_component	nuclear body	GO:0016604	nuclear body	16/4280	56/76374	4.46521e-08	4.74e-07	2.78398e-07	BnaA03g34390D/BnaA04g19110D/BnaA05g22950D/BnaA05g34990D/BnaA06g05470D/BnaA06g25330D/BnaA09g48410D/BnaC03g39830D/BnaC04g11750D/BnaC04g43440D/BnaC05g36390D/BnaC06g01420D/BnaC07g03470D/BnaC08g42660D/BnaCnng08440D/BnaCnng19880D	16
biological_process	negative regulation of ethylene biosynthetic process	GO:0010366	negative regulation of ethylene biosynthetic process	4280-10-01	21/76374	6.0177e-08	6.28066e-07	3.68887e-07	BnaA02g35390D/BnaA05g22330D/BnaA06g19920D/BnaA10g11640D/BnaC02g11290D/BnaC02g47040D/BnaC03g64650D/BnaC05g36260D/BnaC09g32600D/BnaCnng48190D	10
biological_process	regulation of auxin mediated signaling pathway	GO:0010928	regulation of auxin mediated signaling pathway	4280-10-01	21/76374	6.0177e-08	6.28066e-07	3.68887e-07	BnaA03g19970D/BnaA04g24760D/BnaA09g37540D/BnaC01g40470D/BnaC03g05370D/BnaC03g23970D/BnaC04g23220D/BnaC04g48630D/BnaC08g29580D/BnaCnng55460D	10
cellular_component	Cul4-RING E3 ubiquitin ligase complex	GO:0080008	Cul4-RING E3 ubiquitin ligase complex	53/4280	430/76374	7.98235e-08	8.25656e-07	4.84939e-07	BnaA01g07120D/BnaA01g07480D/BnaA01g07490D/BnaA03g01910D/BnaA03g28940D/BnaA03g32780D/BnaA03g45360D/BnaA03g51310D/BnaA03g57210D/BnaA04g19110D/BnaA05g25970D/BnaA05g25990D/BnaA05g26010D/BnaA05g32080D/BnaA05g34990D/BnaA06g03280D/BnaA06g03290D/BnaA06g03300D/BnaA07g39020D/BnaA08g02260D/BnaA08g09840D/BnaA08g12630D/BnaAnng34270D/BnaAnng27410D/BnaC01g08600D/BnaC01g09110D/BnaC01g37740D/BnaC03g02430D/BnaC03g…	53
biological_process	leaf vascular tissue pattern formation	GO:0010305	leaf vascular tissue pattern formation	24/4280	123/76374	8.04383e-08	8.25656e-07	4.84939e-07	BnaA01g10810D/BnaA01g10830D/BnaA02g36810D/BnaA06g05600D/BnaA06g07460D/BnaA06g40440D/BnaA06g40190D/BnaA08g26200D/BnaA09g18130D/BnaA09g46350D/BnaA09g50320D/BnaA10g03640D/BnaC01g12390D/BnaC01g12410D/BnaC01g14540D/BnaC02g32620D/BnaC05g03560D/BnaC05g07140D/BnaC05g08940D/BnaC08g13800D/BnaC08g44300D/BnaC09g19560D/BnaCnng41940D/BnaCnng65910D	24
biological_process	response to UV-C	GO:0010225	response to UV-C	4280-09-01	17/76374	8.70405e-08	8.86101e-07	5.20441e-07	BnaA04g03750D/BnaA06g07950D/BnaA09g56330D/BnaAnng38300D/BnaAnng16050D/BnaAnng16060D/BnaC04g25620D/BnaC08g38390D/BnaCnng69240D	9
molecular_function	structural constituent of cytoskeleton	GO:0005200	structural constituent of cytoskeleton	25/4280	133/76374	9.37699e-08	9.46848e-07	5.5612e-07	BnaA01g10800D/BnaA02g22660D/BnaA03g44640D/BnaA06g17780D/BnaA06g20530D/BnaA06g22200D/BnaA08g09560D/BnaA09g17090D/BnaA10g28430D/BnaAnng23580D/BnaAnng09960D/BnaC01g12380D/BnaC01g25000D/BnaC02g31030D/BnaC03g43090D/BnaC03g51550D/BnaC03g56170D/BnaC03g63960D/BnaC03g75120D/BnaC04g10450D/BnaC07g36480D/BnaCnng36540D/BnaCnng62490D/BnaCnng63860D/BnaCnng67810D	25
molecular_function	G protein-coupled photoreceptor activity	GO:0008020	G protein-coupled photoreceptor activity	4280-08-01	13/76374	9.64436e-08	9.58264e-07	5.62825e-07	BnaA03g34390D/BnaA05g22950D/BnaA06g05470D/BnaA09g48410D/BnaC03g39830D/BnaC05g36390D/BnaC08g42660D/BnaCnng19880D	8
biological_process	negative regulation of transposition	GO:0010529	negative regulation of transposition	4280-08-01	13/76374	9.64436e-08	9.58264e-07	5.62825e-07	BnaA02g05290D/BnaA10g14440D/BnaA10g14450D/BnaA10g14560D/BnaC09g36780D/BnaC09g36860D/BnaCnng75800D/BnaCnng35060D	8
biological_process	male meiotic nuclear division	GO:0007140	male meiotic nuclear division	15/4280	52/76374	1.01877e-07	1.00421e-06	5.89812e-07	BnaA01g29970D/BnaA02g17620D/BnaA05g23170D/BnaA07g21520D/BnaA07g32230D/BnaA07g33530D/BnaC01g37870D/BnaC02g13720D/BnaC02g23320D/BnaC06g22030D/BnaC06g36600D/BnaC06g38120D/BnaC07g28540D/BnaCnng40230D/BnaCnng61970D	15
biological_process	heat acclimation	GO:0010286	heat acclimation	47/4280	370/76374	1.72613e-07	1.68807e-06	9.91469e-07	BnaA01g00590D/BnaA01g11830D/BnaA01g13060D/BnaA01g15940D/BnaA01g32320D/BnaA02g25670D/BnaA03g31080D/BnaA03g45070D/BnaA03g45980D/BnaA03g48300D/BnaA03g53940D/BnaA05g22350D/BnaA05g29530D/BnaA06g10330D/BnaA07g21070D/BnaA07g27250D/BnaA07g27260D/BnaA07g33240D/BnaA08g09170D/BnaA08g14280D/BnaA08g16360D/BnaA09g20350D/BnaA10g09440D/BnaC01g01580D/BnaC01g13400D/BnaC01g13410D/BnaC01g15010D/BnaC01g19050D/BnaC02g…	47
biological_process	cGMP biosynthetic process	GO:0006182	cGMP biosynthetic process	4280-08-01	14/76374	2.13882e-07	2.07532e-06	1.21891e-06	BnaA07g20220D/BnaA07g35090D/BnaA07g35100D/BnaA07g35110D/BnaC03g32660D/BnaC06g19670D/BnaC06g19690D/BnaC06g40020D	8
molecular_function	translation initiation factor activity	GO:0003743	translation initiation factor activity	46/4280	363/76374	2.48611e-07	2.3936e-06	1.40585e-06	BnaA01g16170D/BnaA02g03970D/BnaA02g21720D/BnaA02g36570D/BnaA03g06890D/BnaA03g19530D/BnaA03g24760D/BnaA03g45890D/BnaA03g48450D/BnaA03g50490D/BnaA04g23520D/BnaA05g02290D/BnaA06g06660D/BnaA07g09420D/BnaA07g25580D/BnaA08g14130D/BnaA08g25550D/BnaA09g21660D/BnaA09g47800D/BnaA10g16710D/BnaC01g19290D/BnaC01g19880D/BnaC02g07900D/BnaC02g36810D/BnaC03g08790D/BnaC03g23420D/BnaC03g29390D/BnaC03g62960D/BnaC04g…	46
biological_process	leaf proximal/distal pattern formation	GO:0010589	leaf proximal/distal pattern formation	4280-09-01	19/76374	2.9844e-07	2.82948e-06	1.66186e-06	BnaA01g10810D/BnaA01g10830D/BnaA06g05600D/BnaA08g26200D/BnaC01g12390D/BnaC01g12410D/BnaC01g14540D/BnaC05g07140D/BnaC08g13800D	9
biological_process	regulation of root morphogenesis	GO:2000067	regulation of root morphogenesis	4280-09-01	19/76374	2.9844e-07	2.82948e-06	1.66186e-06	BnaA01g02730D/BnaA01g02740D/BnaA03g52790D/BnaA08g11230D/BnaC01g04000D/BnaC01g04010D/BnaC01g04020D/BnaC03g66160D/BnaC08g41460D	9
biological_process	mRNA splicing, via spliceosome	GO:0000398	mRNA splicing, via spliceosome	48/4280	391/76374	3.57125e-07	3.36022e-06	1.97358e-06	BnaA01g10280D/BnaA01g14750D/BnaA01g16980D/BnaA01g36060D/BnaA03g35810D/BnaA03g47460D/BnaA04g18070D/BnaA05g06280D/BnaA05g16620D/BnaA05g20380D/BnaA05g32540D/BnaA07g33370D/BnaA07g38260D/BnaA08g13850D/BnaA08g27630D/BnaA08g30960D/BnaA09g20860D/BnaA09g22040D/BnaA10g02250D/BnaA10g15080D/BnaAnng20340D/BnaAnng04340D/BnaAnng09670D/BnaC01g15410D/BnaC01g29000D/BnaC01g41280D/BnaC01g41640D/BnaC03g41640D/BnaC03g…	48
biological_process	double fertilization forming a zygote and endosperm	GO:0009567	double fertilization forming a zygote and endosperm	20/4280	98/76374	4.42671e-07	4.13381e-06	2.42794e-06	BnaA02g03600D/BnaA02g27160D/BnaA03g29140D/BnaA03g48050D/BnaA06g35150D/BnaA09g18470D/BnaA10g17280D/BnaAnng02740D/BnaC01g08030D/BnaC02g33640D/BnaC02g44170D/BnaC02g48720D/BnaC03g08470D/BnaC05g19190D/BnaC05g46110D/BnaC07g40340D/BnaC07g48730D/BnaC09g20400D/BnaC09g40470D/BnaCnng40110D	20
cellular_component	nuclear periphery	GO:0034399	nuclear periphery	4280-07-01	11/76374	4.66546e-07	4.29222e-06	2.52098e-06	BnaA03g29360D/BnaA05g31040D/BnaA05g31050D/BnaC03g34640D/BnaC03g73260D/BnaC05g45540D/BnaC05g45550D	7
cellular_component	FACT complex	GO:0035101	FACT complex	4280-07-01	11/76374	4.66546e-07	4.29222e-06	2.52098e-06	BnaA03g24480D/BnaA03g24490D/BnaA09g22410D/BnaC03g29110D/BnaCnng25210D/BnaCnng25220D/BnaCnng25230D	7
molecular_function	uridine kinase activity	GO:0004849	uridine kinase activity	4280-11-01	31/76374	5.02031e-07	4.58473e-06	2.69278e-06	BnaA02g16610D/BnaA04g10680D/BnaA09g02050D/BnaC02g22530D/BnaC02g45550D/BnaC03g38970D/BnaC03g47320D/BnaC04g32990D/BnaC05g49960D/BnaC09g01460D/BnaC09g44240D	11
biological_process	regulation of systemic acquired resistance	GO:0010112	regulation of systemic acquired resistance	13/4280	45/76374	7.06733e-07	6.36059e-06	3.73582e-06	BnaA02g01560D/BnaA03g04280D/BnaA07g22510D/BnaA07g39090D/BnaA10g19970D/BnaAnng28220D/BnaC02g04650D/BnaC03g05810D/BnaC06g23400D/BnaC06g34630D/BnaC07g28420D/BnaC09g43750D/BnaC09g43910D	13
cellular_component	outer membrane-bounded periplasmic space	GO:0030288	outer membrane-bounded periplasmic space	13/4280	45/76374	7.06733e-07	6.36059e-06	3.73582e-06	BnaA02g00890D/BnaA06g30230D/BnaA09g02950D/BnaA09g02980D/BnaA09g03000D/BnaAnng26240D/BnaC06g36440D/BnaC07g26470D/BnaC09g02380D/BnaC09g02400D/BnaC09g02410D/BnaCnng32830D/BnaCnng20160D	13
cellular_component	cytoplasmic side of plasma membrane	GO:0009898	cytoplasmic side of plasma membrane	4280-08-01	16/76374	8.28112e-07	7.29444e-06	4.2843e-06	BnaA06g19860D/BnaA10g24280D/BnaAnng01810D/BnaC02g01880D/BnaC02g01890D/BnaC03g53620D/BnaC09g48900D/BnaCnng68200D	8
biological_process	peptidyl-histidine phosphorylation	GO:0018106	peptidyl-histidine phosphorylation	4280-08-01	16/76374	8.28112e-07	7.29444e-06	4.2843e-06	BnaA03g37960D/BnaA04g07540D/BnaA06g05470D/BnaA09g48410D/BnaC03g44990D/BnaC04g29780D/BnaC08g42660D/BnaCnng19880D	8
biological_process	negative regulation of DNA recombination	GO:0045910	negative regulation of DNA recombination	4280-08-01	16/76374	8.28112e-07	7.29444e-06	4.2843e-06	BnaA02g17620D/BnaA07g21520D/BnaA07g32230D/BnaC02g23320D/BnaC06g22030D/BnaC06g36600D/BnaC07g28540D/BnaCnng61970D	8
biological_process	CTP salvage	GO:0044211	CTP salvage	4280-09-01	21/76374	8.56909e-07	7.49494e-06	4.40206e-06	BnaA04g10680D/BnaA09g02050D/BnaC02g45550D/BnaC03g38970D/BnaC03g47320D/BnaC04g32990D/BnaC05g49960D/BnaC09g01460D/BnaC09g44240D	9
biological_process	meristem maintenance	GO:0010073	meristem maintenance	33/4280	233/76374	1.00821e-06	8.71026e-06	5.11586e-06	BnaA01g10280D/BnaA02g32800D/BnaA04g05150D/BnaA04g18070D/BnaA05g06270D/BnaA05g06280D/BnaA05g16620D/BnaA05g32540D/BnaA07g15820D/BnaA07g35820D/BnaA07g38260D/BnaA09g05200D/BnaA09g22040D/BnaA09g33260D/BnaA09g43980D/BnaAnng20340D/BnaC01g41280D/BnaC02g48770D/BnaC03g55610D/BnaC04g06500D/BnaC04g06510D/BnaC04g06520D/BnaC05g47910D/BnaC05g47920D/BnaC06g14210D/BnaC08g24070D/BnaC09g04770D/BnaCnng33740D/BnaCnng…	33
biological_process	response to red or far red light	GO:0009639	response to red or far red light	21/4280	112/76374	1.00988e-06	8.71026e-06	5.11586e-06	BnaA01g36840D/BnaA03g35930D/BnaA05g20140D/BnaA05g20160D/BnaA08g02070D/BnaA09g16900D/BnaA10g00780D/BnaA10g22020D/BnaAnng17890D/BnaC01g32460D/BnaC03g00040D/BnaC03g41740D/BnaC03g72800D/BnaC05g00840D/BnaC05g31510D/BnaC07g02670D/BnaC09g17870D/BnaC09g46410D/BnaCnng45140D/BnaCnng45150D/BnaCnng45160D	21
molecular_function	isocitrate dehydrogenase (NADP+) activity	GO:0004450	isocitrate dehydrogenase (NADP+) activity	4280-07-01	12/76374	1.06507e-06	9.12286e-06	5.3582e-06	BnaA02g12320D/BnaA07g25510D/BnaAnng25840D/BnaAnng25850D/BnaC02g24620D/BnaC06g27300D/BnaCnng36970D	7
molecular_function	cysteine-type endopeptidase activity	GO:0004197	cysteine-type endopeptidase activity	18/4280	86/76374	1.11249e-06	9.39939e-06	5.52062e-06	BnaA01g25630D/BnaA05g18870D/BnaA07g34830D/BnaA09g40720D/BnaA09g56330D/BnaAnng16050D/BnaAnng16060D/BnaC01g32720D/BnaC04g29170D/BnaC05g31880D/BnaC06g39740D/BnaC08g33220D/BnaC08g38390D/BnaCnng42270D/BnaCnng42290D/BnaCnng42320D/BnaCnng63150D/BnaUnng03710D	18
cellular_component	extracellular space	GO:0005615	extracellular space	18/4280	86/76374	1.11249e-06	9.39939e-06	5.52062e-06	BnaA01g25630D/BnaA05g18870D/BnaA06g00620D/BnaA07g03890D/BnaA09g41720D/BnaC01g32720D/BnaC04g29170D/BnaC05g31880D/BnaC06g06700D/BnaC07g04860D/BnaC08g34310D/BnaC08g34320D/BnaCnng42270D/BnaCnng42290D/BnaCnng42320D/BnaCnng57600D/BnaCnng63150D/BnaUnng03710D	18
biological_process	cellular response to water deprivation	GO:0042631	cellular response to water deprivation	45/4280	372/76374	1.21833e-06	1.02149e-05	5.9996e-06	BnaA01g17560D/BnaA01g27470D/BnaA02g24140D/BnaA02g30170D/BnaA04g00950D/BnaA04g00960D/BnaA04g26260D/BnaA04g26270D/BnaA04g26280D/BnaA06g30230D/BnaA07g06490D/BnaA08g07400D/BnaA09g02950D/BnaA09g02980D/BnaA09g02990D/BnaA09g03000D/BnaA09g20420D/BnaA09g20430D/BnaA09g24110D/BnaC01g21910D/BnaC01g44130D/BnaC02g31920D/BnaC03g53030D/BnaC03g53050D/BnaC04g50260D/BnaC04g50280D/BnaC04g50290D/BnaC04g50310D/BnaC04g…	45
biological_process	covalent chromatin modification	GO:0016569	covalent chromatin modification	13/4280	47/76374	1.22546e-06	1.02149e-05	5.9996e-06	BnaA03g35810D/BnaA05g20380D/BnaA05g32540D/BnaA06g19710D/BnaA10g00800D/BnaA10g15080D/BnaC01g15410D/BnaC03g41640D/BnaC03g54010D/BnaC05g00860D/BnaC05g47910D/BnaC05g47920D/BnaC09g37430D	13
molecular_function	phosphorelay sensor kinase activity	GO:0000155	phosphorelay sensor kinase activity	15/4280	62/76374	1.24201e-06	1.02838e-05	6.04009e-06	BnaA03g34390D/BnaA03g37960D/BnaA04g07540D/BnaA05g22950D/BnaA06g05470D/BnaA06g19860D/BnaA09g48410D/BnaC03g39830D/BnaC03g44990D/BnaC03g53620D/BnaC04g29780D/BnaC05g36390D/BnaC08g42660D/BnaCnng68200D/BnaCnng19880D	15
biological_process	UMP salvage	GO:0044206	UMP salvage	4280-09-01	22/76374	1.37764e-06	1.13313e-05	6.65531e-06	BnaA04g10680D/BnaA09g02050D/BnaC02g45550D/BnaC03g38970D/BnaC03g47320D/BnaC04g32990D/BnaC05g49960D/BnaC09g01460D/BnaC09g44240D	9
biological_process	stomatal lineage progression	GO:0010440	stomatal lineage progression	32/4280	226/76374	1.46625e-06	1.19139e-05	6.9975e-06	BnaA02g31220D/BnaA02g33810D/BnaA03g57140D/BnaA06g10270D/BnaA06g28650D/BnaA07g19840D/BnaA07g35680D/BnaA07g36800D/BnaA08g04010D/BnaA08g23790D/BnaA09g03810D/BnaA09g28170D/BnaA09g56610D/BnaA09g52290D/BnaA10g05310D/BnaA10g05320D/BnaA10g05360D/BnaC02g42600D/BnaC05g21060D/BnaC05g49810D/BnaC06g00240D/BnaC06g19140D/BnaC06g40620D/BnaC07g11080D/BnaC07g28080D/BnaC08g04650D/BnaC08g16720D/BnaC08g38790D/BnaC09g…	32
molecular_function	G protein-coupled receptor binding	GO:0001664	G protein-coupled receptor binding	4280-08-01	17/76374	1.48684e-06	1.19139e-05	6.9975e-06	BnaA01g02730D/BnaA01g02740D/BnaA03g52790D/BnaA08g11230D/BnaC01g04000D/BnaC01g04010D/BnaC03g66160D/BnaC08g41460D	8
biological_process	adenylate cyclase-modulating G protein-coupled receptor signaling pathway	GO:0007188	adenylate cyclase-modulating G protein-coupled receptor signaling pathway	4280-08-01	17/76374	1.48684e-06	1.19139e-05	6.9975e-06	BnaA01g02730D/BnaA01g02740D/BnaA03g52790D/BnaA08g11230D/BnaC01g04000D/BnaC01g04010D/BnaC03g66160D/BnaC08g41460D	8
molecular_function	G-protein beta/gamma-subunit complex binding	GO:0031683	G-protein beta/gamma-subunit complex binding	4280-08-01	17/76374	1.48684e-06	1.19139e-05	6.9975e-06	BnaA01g02730D/BnaA01g02740D/BnaA03g52790D/BnaA08g11230D/BnaC01g04000D/BnaC01g04010D/BnaC03g66160D/BnaC08g41460D	8
biological_process	ethylene-activated signaling pathway	GO:0009873	ethylene-activated signaling pathway	54/4280	486/76374	1.63479e-06	1.30155e-05	7.64448e-06	BnaA01g07480D/BnaA01g07490D/BnaA01g15500D/BnaA01g36840D/BnaA02g07020D/BnaA02g32070D/BnaA02g32090D/BnaA03g09400D/BnaA03g13660D/BnaA03g16450D/BnaA03g33280D/BnaA03g35930D/BnaA03g47990D/BnaA04g20970D/BnaA05g08310D/BnaA05g12320D/BnaA05g20140D/BnaA05g20160D/BnaA06g01320D/BnaA06g17960D/BnaA07g15620D/BnaA08g00900D/BnaA08g02070D/BnaA08g06940D/BnaA09g43000D/BnaA09g50200D/BnaA10g12520D/BnaC01g09110D/BnaC01g…	54
biological_process	sucrose biosynthetic process	GO:0005986	sucrose biosynthetic process	16/4280	72/76374	1.87675e-06	1.48466e-05	8.71998e-06	BnaA01g10280D/BnaA04g18070D/BnaA05g06270D/BnaA05g06280D/BnaA05g16620D/BnaA07g35820D/BnaA07g38260D/BnaC01g41280D/BnaC04g06500D/BnaC04g06510D/BnaC04g06520D/BnaCnng33740D/BnaCnng53380D/BnaCnng61100D/BnaCnng15380D/BnaUnng01510D	16
biological_process	response to cytokinin	GO:0009735	response to cytokinin	32/4280	229/76374	1.95832e-06	1.53939e-05	9.04142e-06	BnaA01g31630D/BnaA02g18830D/BnaA04g15530D/BnaA05g28340D/BnaA06g05600D/BnaA06g06960D/BnaA07g20650D/BnaA07g34120D/BnaA08g26200D/BnaA08g27000D/BnaA08g28200D/BnaA09g47680D/BnaA09g50410D/BnaA10g03210D/BnaAnng36930D/BnaC02g24910D/BnaC04g12390D/BnaC04g38530D/BnaC05g03200D/BnaC05g03220D/BnaC05g07140D/BnaC05g08610D/BnaC05g42510D/BnaC06g20510D/BnaC06g38740D/BnaC08g12460D/BnaC08g13800D/BnaC08g36440D/BnaC08g…	32
molecular_function	phospholipase activity	GO:0004620	phospholipase activity	4280-11-01	35/76374	2.00804e-06	1.56854e-05	9.21265e-06	BnaA01g10270D/BnaA03g44190D/BnaA03g44270D/BnaA07g03890D/BnaA07g16580D/BnaA09g55020D/BnaC01g41270D/BnaC06g15520D/BnaC07g04860D/BnaC07g36060D/BnaC08g25800D	11
biological_process	long-distance posttranscriptional gene silencing	GO:0010495	long-distance posttranscriptional gene silencing	4280-07-01	13/76374	2.19513e-06	1.70397e-05	1.00081e-05	BnaA03g54760D/BnaA09g10720D/BnaA09g22040D/BnaC04g20180D/BnaC09g51200D/BnaCnng57100D/BnaCnng59660D	7
biological_process	positive regulation of cell division	GO:0051781	positive regulation of cell division	4280-08-01	18/76374	2.54403e-06	1.96254e-05	1.15267e-05	BnaA07g21070D/BnaA07g33240D/BnaA08g21350D/BnaC06g21190D/BnaC06g37800D/BnaC08g48440D/BnaC08g48450D/BnaCnng57130D	8
biological_process	mitotic G2 phase	GO:0000085	mitotic G2 phase	39/4280	312/76374	2.72478e-06	2.089e-05	1.22695e-05	BnaA02g23350D/BnaA03g01920D/BnaA04g25980D/BnaA05g04460D/BnaA05g10850D/BnaA05g37000D/BnaA06g06660D/BnaA06g36960D/BnaA07g25370D/BnaA08g13850D/BnaA08g25550D/BnaA08g27000D/BnaA08g28200D/BnaA09g47800D/BnaA09g50410D/BnaA10g03210D/BnaA10g30270D/BnaAnng17270D/BnaAnng01630D/BnaC02g02070D/BnaC03g02440D/BnaC04g03880D/BnaC04g12390D/BnaC04g17680D/BnaC04g50050D/BnaC05g03200D/BnaC05g03220D/BnaC05g08330D/BnaC05g…	39
biological_process	sporopollenin biosynthetic process	GO:0080110	sporopollenin biosynthetic process	4280-10-01	30/76374	3.21591e-06	2.4504e-05	1.43921e-05	BnaA01g02360D/BnaA02g13940D/BnaA07g27190D/BnaA09g41780D/BnaA10g19830D/BnaAnng15370D/BnaC01g03620D/BnaC03g65730D/BnaC06g25820D/BnaC06g30130D	10
biological_process	phototropism	GO:0009638	phototropism	15/4280	67/76374	3.5384e-06	2.67969e-05	1.57388e-05	BnaA02g04910D/BnaA03g34390D/BnaA05g22950D/BnaA06g05470D/BnaA06g19860D/BnaA09g48410D/BnaA10g14960D/BnaAnng32740D/BnaC03g39830D/BnaC03g53620D/BnaC05g36390D/BnaC08g42660D/BnaCnng68200D/BnaCnng08440D/BnaCnng19880D	15
biological_process	protein sumoylation	GO:0016925	protein sumoylation	18/4280	93/76374	3.64783e-06	2.74582e-05	1.61272e-05	BnaA01g13200D/BnaA01g15940D/BnaA03g48300D/BnaA04g02190D/BnaA04g27280D/BnaA07g17510D/BnaA08g14280D/BnaAnng34240D/BnaC01g19050D/BnaC01g24100D/BnaC04g21410D/BnaC04g23980D/BnaC06g16140D/BnaC06g21370D/BnaC07g40510D/BnaC08g12330D/BnaC08g28860D/BnaCnng04480D	18
biological_process	chromosome organization	GO:0051276	chromosome organization	4280-12-01	44/76374	3.69407e-06	2.76388e-05	1.62333e-05	BnaA02g00920D/BnaA08g27630D/BnaA10g02250D/BnaA10g21200D/BnaAnng09670D/BnaC03g55360D/BnaC04g28320D/BnaC05g02170D/BnaC07g03720D/BnaC08g00380D/BnaC09g45380D/BnaCnng20200D	12
biological_process	positive regulation of protein export from nucleus	GO:0046827	positive regulation of protein export from nucleus	4280-07-01	14/76374	4.17638e-06	3.05181e-05	1.79244e-05	BnaA03g21200D/BnaA05g05220D/BnaA07g38100D/BnaA09g39160D/BnaC03g25500D/BnaC08g31350D/BnaCnng20980D	7
cellular_component	spindle pole	GO:0000922	spindle pole	4280-08-01	19/76374	4.17719e-06	3.05181e-05	1.79244e-05	BnaA06g17130D/BnaA10g24280D/BnaAnng01810D/BnaC02g01880D/BnaC02g01890D/BnaC03g57230D/BnaC09g48900D/BnaCnng52590D	8
biological_process	cellular macromolecule biosynthetic process	GO:0034645	cellular macromolecule biosynthetic process	4280-08-01	19/76374	4.17719e-06	3.05181e-05	1.79244e-05	BnaA05g09560D/BnaA06g15880D/BnaA10g01570D/BnaC01g26170D/BnaC02g27020D/BnaC03g43970D/BnaC08g21150D/BnaC08g45900D	8
biological_process	amino acid homeostasis	GO:0080144	amino acid homeostasis	4280-08-01	19/76374	4.17719e-06	3.05181e-05	1.79244e-05	BnaA01g32070D/BnaA05g28770D/BnaA10g26730D/BnaAnng18440D/BnaC01g38980D/BnaC02g03290D/BnaC05g43240D/BnaCnng03010D	8
biological_process	circadian regulation of calcium ion oscillation	GO:0010617	circadian regulation of calcium ion oscillation	4280-06-01	10/76374	5.32733e-06	3.82459e-05	2.24633e-05	BnaA03g34390D/BnaA05g22950D/BnaAnng13370D/BnaC03g39830D/BnaC05g36390D/BnaC09g25510D	6
molecular_function	12-oxophytodienoate reductase activity	GO:0016629	12-oxophytodienoate reductase activity	4280-06-01	10/76374	5.32733e-06	3.82459e-05	2.24633e-05	BnaA02g17670D/BnaA10g17650D/BnaC02g24210D/BnaC04g29730D/BnaC09g41020D/BnaCnng06830D	6
biological_process	short-chain fatty acid metabolic process	GO:0046459	short-chain fatty acid metabolic process	4280-06-01	10/76374	5.32733e-06	3.82459e-05	2.24633e-05	BnaA04g05950D/BnaA09g32380D/BnaC04g28570D/BnaC05g27860D/BnaC08g23150D/BnaC09g53220D	6
molecular_function	phosphotransferase activity, alcohol group as acceptor	GO:0016773	phosphotransferase activity, alcohol group as acceptor	18/4280	96/76374	5.83386e-06	4.16417e-05	2.44578e-05	BnaA02g16610D/BnaA04g10680D/BnaA06g26760D/BnaA09g02050D/BnaA09g04970D/BnaA09g12230D/BnaAnng19710D/BnaC02g22530D/BnaC02g45550D/BnaC03g38970D/BnaC03g47320D/BnaC04g32990D/BnaC05g49960D/BnaC07g30200D/BnaC09g01460D/BnaC09g04500D/BnaC09g12160D/BnaC09g44240D	18
biological_process	regulation of translational initiation	GO:0006446	regulation of translational initiation	19/4280	106/76374	6.4708e-06	4.59217e-05	2.69716e-05	BnaA02g21720D/BnaA02g36570D/BnaA03g24760D/BnaA03g45890D/BnaA06g06660D/BnaA07g25580D/BnaA08g25550D/BnaA09g21660D/BnaA09g47800D/BnaC03g29390D/BnaC05g08330D/BnaC06g27390D/BnaC08g14570D/BnaC08g14580D/BnaC08g42320D/BnaC09g23910D/BnaCnng70910D/BnaCnng36950D/BnaCnng08330D	19
cellular_component	early endosome	GO:0005769	early endosome	4280-11-01	39/76374	6.55034e-06	4.59217e-05	2.69716e-05	BnaA01g10120D/BnaA01g10160D/BnaA03g04390D/BnaA03g04400D/BnaA06g19590D/BnaA06g19600D/BnaA09g25450D/BnaC01g11960D/BnaC03g05930D/BnaC03g63530D/BnaCnng11970D	11
molecular_function	NADPH-hemoprotein reductase activity	GO:0003958	NADPH-hemoprotein reductase activity	4280-08-01	20/76374	6.61835e-06	4.59217e-05	2.69716e-05	BnaA01g13900D/BnaA01g13910D/BnaA03g46760D/BnaA05g19570D/BnaC01g16350D/BnaC07g38970D/BnaC09g27430D/BnaCnng67910D	8
molecular_function	protein tag	GO:0031386	protein tag	4280-08-01	20/76374	6.61835e-06	4.59217e-05	2.69716e-05	BnaA01g15940D/BnaA03g48300D/BnaA08g14280D/BnaC01g19050D/BnaC06g21370D/BnaC07g40510D/BnaC08g12330D/BnaCnng04480D	8
cellular_component	mitochondrial nucleoid	GO:0042645	mitochondrial nucleoid	4280-08-01	20/76374	6.61835e-06	4.59217e-05	2.69716e-05	BnaA06g02560D/BnaA06g02570D/BnaA06g02580D/BnaAnng02880D/BnaC06g04250D/BnaC06g04260D/BnaC06g04270D/BnaCnng57680D	8
biological_process	negative regulation of circadian rhythm	GO:0042754	negative regulation of circadian rhythm	4280-09-01	26/76374	7.05047e-06	4.86483e-05	2.8573e-05	BnaA10g00780D/BnaAnng17890D/BnaC03g00040D/BnaC05g00840D/BnaC07g02670D/BnaC07g02690D/BnaCnng45140D/BnaCnng45150D/BnaCnng45160D	9
biological_process	regulation of cell differentiation	GO:0045595	regulation of cell differentiation	28/4280	199/76374	7.2562e-06	4.97911e-05	2.92442e-05	BnaA02g02660D/BnaA03g26120D/BnaA03g51310D/BnaA07g14790D/BnaA07g37680D/BnaA08g09840D/BnaA08g11670D/BnaA08g12630D/BnaA09g00890D/BnaA09g51080D/BnaA10g01560D/BnaA10g18670D/BnaAnng27410D/BnaC02g06100D/BnaC03g30850D/BnaC03g43970D/BnaC03g64410D/BnaC03g67740D/BnaC03g77150D/BnaC05g01600D/BnaC06g12710D/BnaC09g00020D/BnaC09g19480D/BnaC09g42310D/BnaC09g42330D/BnaC09g42410D/BnaCnng78460D/BnaCnng62720D	28
biological_process	defense response to bacterium, incompatible interaction	GO:0009816	defense response to bacterium, incompatible interaction	30/4280	224/76374	9.49177e-06	6.47735e-05	3.80439e-05	BnaA01g00440D/BnaA02g01560D/BnaA02g27960D/BnaA03g04280D/BnaA03g24870D/BnaA03g24880D/BnaA03g36540D/BnaA03g53970D/BnaA08g06940D/BnaA09g21320D/BnaA10g19970D/BnaAnng28220D/BnaC01g01440D/BnaC01g09370D/BnaC01g09380D/BnaC02g04650D/BnaC03g05810D/BnaC03g66150D/BnaC03g73050D/BnaC05g24350D/BnaC05g28860D/BnaC07g28420D/BnaC07g46520D/BnaC07g46530D/BnaC09g23720D/BnaC09g43750D/BnaC09g43910D/BnaCnng35930D/BnaCnng…	30
biological_process	oxidation-dependent protein catabolic process	GO:0070407	oxidation-dependent protein catabolic process	4280-08-01	21/76374	1.01639e-05	6.89809e-05	4.05151e-05	BnaA06g02560D/BnaA06g02570D/BnaA06g02580D/BnaAnng02880D/BnaC06g04250D/BnaC06g04260D/BnaC06g04270D/BnaCnng57680D	8
biological_process	nucleotide-excision repair	GO:0006289	nucleotide-excision repair	15/4280	73/76374	1.08245e-05	7.30654e-05	4.29141e-05	BnaA04g08670D/BnaA06g10810D/BnaA07g14440D/BnaA07g20230D/BnaA09g56400D/BnaA10g18220D/BnaA10g18230D/BnaC03g33000D/BnaC04g30910D/BnaC05g12320D/BnaC06g19700D/BnaC08g38480D/BnaC09g41740D/BnaC09g41750D/BnaCnng32650D	15
biological_process	extracellular matrix organization	GO:0030198	extracellular matrix organization	4280-06-01	11/76374	1.11603e-05	7.49246e-05	4.40061e-05	BnaA01g32340D/BnaA03g29990D/BnaA05g30230D/BnaAnng17240D/BnaC03g35240D/BnaC05g44580D	6
biological_process	GPI anchor metabolic process	GO:0006505	GPI anchor metabolic process	4280-07-01	16/76374	1.25995e-05	8.32375e-05	4.88885e-05	BnaA01g02800D/BnaA04g25990D/BnaA05g04470D/BnaC04g03890D/BnaC04g50060D/BnaCnng65340D/BnaCnng65740D	7
biological_process	regulation of viral process	GO:0050792	regulation of viral process	4280-07-01	16/76374	1.25995e-05	8.32375e-05	4.88885e-05	BnaA02g23750D/BnaA08g09280D/BnaAnng05470D/BnaC01g11930D/BnaC02g47480D/BnaC03g63590D/BnaC07g02830D	7
biological_process	proteolysis involved in cellular protein catabolic process	GO:0051603	proteolysis involved in cellular protein catabolic process	4280-07-01	16/76374	1.25995e-05	8.32375e-05	4.88885e-05	BnaA02g05410D/BnaA03g08320D/BnaC03g10580D/BnaC06g04230D/BnaC06g04240D/BnaC08g49570D/BnaC09g36590D	7
molecular_function	uracil phosphoribosyltransferase activity	GO:0004845	uracil phosphoribosyltransferase activity	4280-09-01	28/76374	1.40704e-05	9.24623e-05	5.43066e-05	BnaA04g10680D/BnaA09g02050D/BnaC02g45550D/BnaC03g38970D/BnaC03g47320D/BnaC04g32990D/BnaC05g49960D/BnaC09g01460D/BnaC09g44240D	9
molecular_function	guanylate cyclase activity	GO:0004383	guanylate cyclase activity	4280-08-01	22/76374	1.51845e-05	9.9259e-05	5.82986e-05	BnaA07g20220D/BnaA07g35090D/BnaA07g35100D/BnaA07g35110D/BnaC03g32660D/BnaC06g19670D/BnaC06g19690D/BnaC06g40020D	8
biological_process	regulation of cell cycle process	GO:0010564	regulation of cell cycle process	25/4280	175/76374	1.67611e-05	0.000108991	6.40147e-05	BnaA03g26120D/BnaA03g51310D/BnaA05g10850D/BnaA07g14790D/BnaA08g09840D/BnaA08g11670D/BnaA08g12630D/BnaA09g00890D/BnaA09g51080D/BnaA10g01560D/BnaA10g30270D/BnaAnng27410D/BnaC03g30850D/BnaC03g43970D/BnaC03g64410D/BnaC03g67740D/BnaC03g77150D/BnaC04g12390D/BnaC05g01600D/BnaC06g12710D/BnaC09g00020D/BnaC09g19480D/BnaC09g49100D/BnaCnng78460D/BnaCnng62720D	25
biological_process	skotomorphogenesis	GO:0009647	skotomorphogenesis	4280-07-01	17/76374	2.03784e-05	0.000131823	7.74247e-05	BnaA04g19110D/BnaA04g26850D/BnaA05g34990D/BnaC03g18300D/BnaC04g11750D/BnaC04g43440D/BnaC04g51520D	7
molecular_function	soluble NSF attachment protein activity	GO:0005483	soluble NSF attachment protein activity	4280-06-01	12/76374	2.12555e-05	0.000134007	7.87072e-05	BnaA02g14320D/BnaA07g09410D/BnaC02g19220D/BnaC05g40940D/BnaC06g20330D/BnaC07g12350D	6
biological_process	embryonic root morphogenesis	GO:0010086	embryonic root morphogenesis	4280-06-01	12/76374	2.12555e-05	0.000134007	7.87072e-05	BnaA07g22200D/BnaA07g31610D/BnaAnng30830D/BnaC06g22930D/BnaC06g22940D/BnaC06g35430D	6
biological_process	oxylipin metabolic process	GO:0031407	oxylipin metabolic process	4280-06-01	12/76374	2.12555e-05	0.000134007	7.87072e-05	BnaA02g17670D/BnaA10g17650D/BnaC02g24210D/BnaC04g29730D/BnaC09g41020D/BnaCnng06830D	6
biological_process	regulation of lipid catabolic process	GO:0050994	regulation of lipid catabolic process	4280-06-01	12/76374	2.12555e-05	0.000134007	7.87072e-05	BnaA03g54900D/BnaA10g27200D/BnaAnng00320D/BnaC02g03560D/BnaC03g00690D/BnaCnng03530D	6
cellular_component	exocytic vesicle	GO:0070382	exocytic vesicle	4280-06-01	12/76374	2.12555e-05	0.000134007	7.87072e-05	BnaA01g30820D/BnaA03g32140D/BnaA05g26830D/BnaC03g37420D/BnaC05g40860D/BnaCnng23010D	6
biological_process	protein quality control for misfolded or incompletely synthesized proteins	GO:0006515	protein quality control for misfolded or incompletely synthesized proteins	4280-08-01	23/76374	2.21362e-05	0.000138854	8.15545e-05	BnaA06g02560D/BnaA06g02570D/BnaA06g02580D/BnaAnng02880D/BnaC06g04250D/BnaC06g04260D/BnaC06g04270D/BnaCnng57680D	8
biological_process	chromatin organization	GO:0006325	chromatin organization	13/4280	60/76374	2.27132e-05	0.000141758	8.32597e-05	BnaA01g09280D/BnaA03g34390D/BnaA05g22950D/BnaA06g07950D/BnaA06g27100D/BnaA09g04800D/BnaA10g24970D/BnaAnng38300D/BnaC03g39830D/BnaC05g36390D/BnaC07g29850D/BnaC09g49900D/BnaCnng69240D	13
biological_process	posttranscriptional gene silencing	GO:0016441	posttranscriptional gene silencing	4280-11-01	44/76374	2.31173e-05	0.000143558	8.43172e-05	BnaA07g00770D/BnaA07g00800D/BnaA07g00840D/BnaA07g00850D/BnaA09g43930D/BnaA10g12910D/BnaC07g01120D/BnaC07g01150D/BnaC07g01170D/BnaC08g36490D/BnaC09g35390D	11
biological_process	regulation of multi-organism process	GO:0043900	regulation of multi-organism process	49/4280	469/76374	2.48495e-05	0.000153547	9.01842e-05	BnaA01g05280D/BnaA01g15310D/BnaA02g12620D/BnaA02g12640D/BnaA02g18870D/BnaA02g32380D/BnaA03g14120D/BnaA03g40730D/BnaA03g44450D/BnaA04g08480D/BnaA06g03020D/BnaA06g10230D/BnaA07g20550D/BnaA07g26120D/BnaA07g26130D/BnaA07g26140D/BnaA07g39230D/BnaA08g02470D/BnaA08g29080D/BnaA09g22000D/BnaA09g49290D/BnaA09g56890D/BnaA10g13400D/BnaC01g00120D/BnaC01g18130D/BnaC02g16920D/BnaC02g16940D/BnaC02g41090D/BnaC03g…	49
cellular_component	microtubule	GO:0005874	microtubule	36/4280	308/76374	2.81455e-05	0.000173053	0.00010164	BnaA01g10800D/BnaA02g22660D/BnaA03g41210D/BnaA03g44640D/BnaA03g54890D/BnaA06g17780D/BnaA06g20530D/BnaA06g22200D/BnaA08g09560D/BnaA09g17090D/BnaA09g22090D/BnaA09g31730D/BnaA10g27180D/BnaA10g28430D/BnaAnng23580D/BnaAnng09960D/BnaC01g12380D/BnaC01g25000D/BnaC02g06090D/BnaC02g31030D/BnaC03g00700D/BnaC03g43090D/BnaC03g51550D/BnaC03g56170D/BnaC03g63960D/BnaC03g75120D/BnaC04g10450D/BnaC04g19210D/BnaC07g…	36
biological_process	root epidermal cell differentiation	GO:0010053	root epidermal cell differentiation	4280-12-01	53/76374	2.919e-05	0.000178591	0.000104893	BnaA02g19070D/BnaA06g11360D/BnaA07g34450D/BnaA07g38410D/BnaA08g23450D/BnaAnng13030D/BnaC02g25260D/BnaC05g12900D/BnaC06g20310D/BnaC06g39290D/BnaC08g17090D/BnaC08g38130D	12
biological_process	response to symbiotic fungus	GO:0009610	response to symbiotic fungus	26/4280	192/76374	2.97254e-05	0.000180975	0.000106294	BnaA02g24490D/BnaA03g16450D/BnaA03g29980D/BnaA04g20970D/BnaA05g08310D/BnaA05g30250D/BnaA05g35980D/BnaA05g35990D/BnaA06g21330D/BnaA06g35990D/BnaA08g18270D/BnaA09g27210D/BnaAnng07050D/BnaC03g19820D/BnaC03g35220D/BnaC03g58740D/BnaC04g09330D/BnaC04g44970D/BnaC05g21930D/BnaC05g28810D/BnaC05g44600D/BnaC07g19130D/BnaCnng24580D/BnaCnng74880D/BnaCnng74960D/BnaCnng74970D	26
biological_process	DNA repair	GO:0006281	DNA repair	41/4280	371/76374	3.0855e-05	0.000186936	0.000109795	BnaA01g22390D/BnaA03g24270D/BnaA03g54890D/BnaA04g19110D/BnaA05g34990D/BnaA06g07950D/BnaA08g09840D/BnaA08g27000D/BnaA08g28200D/BnaA09g22090D/BnaA09g50410D/BnaA10g03210D/BnaA10g27180D/BnaAnng34270D/BnaAnng13370D/BnaAnng38300D/BnaAnng27410D/BnaC03g00700D/BnaC03g18300D/BnaC03g28850D/BnaC03g30150D/BnaC03g43970D/BnaC03g64410D/BnaC04g11750D/BnaC04g12390D/BnaC04g43440D/BnaC04g44310D/BnaC04g44320D/BnaC05g…	41
molecular_function	omega peptidase activity	GO:0008242	omega peptidase activity	4280-08-01	24/76374	3.15701e-05	0.000187608	0.000110189	BnaA03g05930D/BnaA03g35860D/BnaA05g20290D/BnaA07g25370D/BnaC03g07690D/BnaC03g41700D/BnaC05g32240D/BnaC06g27150D	8
molecular_function	fatty acid elongase activity	GO:0009922	fatty acid elongase activity	4280-08-01	24/76374	3.15701e-05	0.000187608	0.000110189	BnaA02g22340D/BnaA06g36580D/BnaA08g27750D/BnaA10g02480D/BnaC02g30500D/BnaC05g02350D/BnaC07g17300D/BnaCnng41340D	8
biological_process	SCF-dependent proteasomal ubiquitin-dependent protein catabolic process	GO:0031146	SCF-dependent proteasomal ubiquitin-dependent protein catabolic process	4280-08-01	24/76374	3.15701e-05	0.000187608	0.000110189	BnaA07g21070D/BnaA07g33240D/BnaA08g21350D/BnaC06g21190D/BnaC06g37800D/BnaC08g48440D/BnaC08g48450D/BnaCnng57130D	8
biological_process	stamen filament development	GO:0080086	stamen filament development	4280-08-01	24/76374	3.15701e-05	0.000187608	0.000110189	BnaA03g27440D/BnaA05g33770D/BnaA06g31880D/BnaA09g02150D/BnaC03g32460D/BnaC05g48910D/BnaC07g24710D/BnaC09g01550D	8
biological_process	RNA splicing	GO:0008380	RNA splicing	15/4280	80/76374	3.40952e-05	0.000200693	0.000117875	BnaA01g35370D/BnaA03g39770D/BnaA04g26020D/BnaA05g18140D/BnaA07g39020D/BnaC01g19980D/BnaC01g31000D/BnaC02g23870D/BnaC04g49740D/BnaC05g28560D/BnaC05g43480D/BnaC06g23460D/BnaC06g34560D/BnaC07g39690D/BnaCnng21250D	15
biological_process	signal transduction by protein phosphorylation	GO:0023014	signal transduction by protein phosphorylation	15/4280	80/76374	3.40952e-05	0.000200693	0.000117875	BnaA03g34390D/BnaA03g37960D/BnaA04g07540D/BnaA05g22950D/BnaA06g05470D/BnaA06g19860D/BnaA09g48410D/BnaC03g39830D/BnaC03g44990D/BnaC03g53620D/BnaC04g29780D/BnaC05g36390D/BnaC08g42660D/BnaCnng68200D/BnaCnng19880D	15
biological_process	regulation of reactive oxygen species metabolic process	GO:2000377	regulation of reactive oxygen species metabolic process	4280-11-01	46/76374	3.62507e-05	0.000212374	0.000124736	BnaA01g03110D/BnaA08g06940D/BnaA10g17240D/BnaAnng41460D/BnaC01g04370D/BnaC05g24350D/BnaC05g28860D/BnaC09g40420D/BnaCnng35930D/BnaCnng35940D/BnaCnng53220D	11
biological_process	DNA replication checkpoint	GO:0000076	DNA replication checkpoint	4280-06-01	13/76374	3.75929e-05	0.000218179	0.000128145	BnaA07g10820D/BnaA08g27310D/BnaA09g51090D/BnaC05g18280D/BnaC08g00110D/BnaC08g45910D	6
cellular_component	nuclear dicing body	GO:0010445	nuclear dicing body	4280-06-01	13/76374	3.75929e-05	0.000218179	0.000128145	BnaA06g05600D/BnaA08g26200D/BnaA10g00800D/BnaC05g00860D/BnaC05g07140D/BnaC08g13800D	6
biological_process	isocitrate metabolic process	GO:0006102	isocitrate metabolic process	4280-12-01	55/76374	4.32484e-05	0.000248678	0.000146058	BnaA01g02160D/BnaA02g12320D/BnaA07g25510D/BnaA08g10700D/BnaA08g30580D/BnaAnng25840D/BnaAnng25850D/BnaC01g03290D/BnaC02g24620D/BnaC03g65310D/BnaC06g27300D/BnaCnng36970D	12
biological_process	positive regulation of cellular process	GO:0048522	positive regulation of cellular process	4280-12-01	55/76374	4.32484e-05	0.000248678	0.000146058	BnaA07g00770D/BnaA07g00800D/BnaA07g00840D/BnaA07g00850D/BnaA09g43930D/BnaA10g12910D/BnaC03g43970D/BnaC07g01120D/BnaC07g01150D/BnaC07g01170D/BnaC08g36490D/BnaC09g35390D	12
molecular_function	phosphatidylethanolamine binding	GO:0008429	phosphatidylethanolamine binding	4280-08-01	25/76374	4.41434e-05	0.000251496	0.000147713	BnaA03g22340D/BnaA04g15930D/BnaA07g13290D/BnaC01g41050D/BnaC03g47080D/BnaC03g64560D/BnaC04g16750D/BnaC04g39220D	8
biological_process	chaperone-mediated protein complex assembly	GO:0051131	chaperone-mediated protein complex assembly	4280-08-01	25/76374	4.41434e-05	0.000251496	0.000147713	BnaA06g02560D/BnaA06g02570D/BnaA06g02580D/BnaAnng02880D/BnaC06g04250D/BnaC06g04260D/BnaC06g04270D/BnaCnng57680D	8
biological_process	response to UV	GO:0009411	response to UV	14/4280	73/76374	4.75121e-05	0.000268624	0.000157773	BnaA02g22340D/BnaA03g06870D/BnaA06g36580D/BnaA08g27750D/BnaA10g02480D/BnaA10g09440D/BnaA10g16760D/BnaC02g30500D/BnaC03g08770D/BnaC05g02350D/BnaC07g17300D/BnaC09g31720D/BnaC09g39780D/BnaCnng41340D	14
biological_process	cell division	GO:0051301	cell division	39/4280	353/76374	4.76864e-05	0.000268624	0.000157773	BnaA02g02660D/BnaA02g19780D/BnaA03g26120D/BnaA03g51310D/BnaA04g25980D/BnaA05g04460D/BnaA05g17760D/BnaA06g36910D/BnaA07g14790D/BnaA08g04010D/BnaA08g04030D/BnaA08g11670D/BnaA08g12630D/BnaA09g00890D/BnaA09g51080D/BnaA10g01560D/BnaA10g05310D/BnaA10g05360D/BnaA10g18670D/BnaC02g06100D/BnaC02g23150D/BnaC03g30850D/BnaC03g43970D/BnaC03g67740D/BnaC03g77150D/BnaC04g03880D/BnaC04g50050D/BnaC05g01600D/BnaC06g…	39
cellular_component	nuclear euchromatin	GO:0005719	nuclear euchromatin	4280-07-01	19/76374	4.77987e-05	0.000268624	0.000157773	BnaA03g24480D/BnaA03g24490D/BnaA09g22410D/BnaC03g29110D/BnaCnng25210D/BnaCnng25220D/BnaCnng25230D	7
biological_process	detection of bacterium	GO:0016045	detection of bacterium	18/4280	113/76374	5.80007e-05	0.000324491	0.000190586	BnaA02g01560D/BnaA02g32380D/BnaA03g04280D/BnaA03g14120D/BnaA03g44450D/BnaA06g03020D/BnaA08g02470D/BnaA10g19970D/BnaC02g04650D/BnaC02g41090D/BnaC03g05810D/BnaC03g17080D/BnaC03g63760D/BnaC06g02710D/BnaC07g29820D/BnaC07g36300D/BnaC08g02680D/BnaC09g43750D	18
biological_process	stomatal complex development	GO:0010374	stomatal complex development	4280-08-01	26/76374	6.06291e-05	0.000336167	0.000197443	BnaA02g19780D/BnaA03g34390D/BnaA04g03750D/BnaA05g22950D/BnaC02g23150D/BnaC03g39830D/BnaC04g25620D/BnaC05g36390D	8
molecular_function	siRNA binding	GO:0035197	siRNA binding	4280-08-01	26/76374	6.06291e-05	0.000336167	0.000197443	BnaA02g05290D/BnaA10g14440D/BnaA10g14450D/BnaA10g14560D/BnaC09g36780D/BnaC09g36860D/BnaCnng75800D/BnaCnng35060D	8
biological_process	detection of fungus	GO:0016046	detection of fungus	4280-06-01	14/76374	6.26553e-05	0.000339816	0.000199587	BnaA02g01560D/BnaA03g04280D/BnaA10g19970D/BnaC02g04650D/BnaC03g05810D/BnaC09g43750D	6
molecular_function	4-aminobenzoate amino acid synthetase activity	GO:0052625	4-aminobenzoate amino acid synthetase activity	4280-06-01	14/76374	6.26553e-05	0.000339816	0.000199587	BnaA02g01560D/BnaA03g04280D/BnaA10g19970D/BnaC02g04650D/BnaC03g05810D/BnaC09g43750D	6
molecular_function	benzoate amino acid synthetase activity	GO:0052626	benzoate amino acid synthetase activity	4280-06-01	14/76374	6.26553e-05	0.000339816	0.000199587	BnaA02g01560D/BnaA03g04280D/BnaA10g19970D/BnaC02g04650D/BnaC03g05810D/BnaC09g43750D	6
molecular_function	vanillate amino acid synthetase activity	GO:0052627	vanillate amino acid synthetase activity	4280-06-01	14/76374	6.26553e-05	0.000339816	0.000199587	BnaA02g01560D/BnaA03g04280D/BnaA10g19970D/BnaC02g04650D/BnaC03g05810D/BnaC09g43750D	6
molecular_function	4-hydroxybenzoate amino acid synthetase activity	GO:0052628	4-hydroxybenzoate amino acid synthetase activity	4280-06-01	14/76374	6.26553e-05	0.000339816	0.000199587	BnaA02g01560D/BnaA03g04280D/BnaA10g19970D/BnaC02g04650D/BnaC03g05810D/BnaC09g43750D	6
biological_process	petal development	GO:0048441	petal development	18/4280	115/76374	7.33972e-05	0.000396345	0.000232788	BnaA01g37200D/BnaA02g07220D/BnaA03g09630D/BnaA05g25680D/BnaA06g31880D/BnaA07g13430D/BnaA09g02150D/BnaA10g12220D/BnaA10g29100D/BnaC01g37470D/BnaC02g10210D/BnaC03g12150D/BnaC04g16450D/BnaC05g39590D/BnaC05g50440D/BnaC07g24710D/BnaC09g01550D/BnaC09g34450D	18
biological_process	leaf senescence	GO:0010150	leaf senescence	38/4280	351/76374	9.08095e-05	0.000488248	0.000286767	BnaA01g06550D/BnaA02g17670D/BnaA02g24140D/BnaA03g25190D/BnaA03g25200D/BnaA03g25210D/BnaA03g37960D/BnaA03g38440D/BnaA03g38450D/BnaA03g38470D/BnaA03g50230D/BnaA04g07540D/BnaA04g14130D/BnaA04g21040D/BnaA09g20850D/BnaA09g41570D/BnaA10g17650D/BnaC01g07830D/BnaC01g07860D/BnaC02g24210D/BnaC02g26300D/BnaC02g26310D/BnaC02g31920D/BnaC03g19840D/BnaC03g29630D/BnaC03g29640D/BnaC03g44990D/BnaC03g45280D/BnaC04g…	38
cellular_component	spindle	GO:0005819	spindle	22/4280	160/76374	9.33124e-05	0.000499543	0.0002934	BnaA02g17620D/BnaA03g26120D/BnaA07g14790D/BnaA07g21520D/BnaA07g32230D/BnaA08g11670D/BnaA09g00890D/BnaA09g51080D/BnaA10g01560D/BnaC02g06090D/BnaC02g23320D/BnaC02g27020D/BnaC03g30850D/BnaC03g77150D/BnaC05g01600D/BnaC06g12710D/BnaC06g22030D/BnaC06g36600D/BnaC07g28540D/BnaC09g00020D/BnaCnng78460D/BnaCnng61970D	22
biological_process	maintenance of meristem identity	GO:0010074	maintenance of meristem identity	19/4280	128/76374	9.78369e-05	0.000521517	0.000306307	BnaA01g16980D/BnaA02g00920D/BnaA03g01920D/BnaA04g25980D/BnaA05g00970D/BnaA05g04460D/BnaA08g13850D/BnaA09g15510D/BnaA10g21200D/BnaAnng01630D/BnaC02g02070D/BnaC03g02440D/BnaC04g00540D/BnaC04g03880D/BnaC04g50050D/BnaC08g12890D/BnaC09g45380D/BnaC09g51510D/BnaCnng20200D	19
biological_process	cell cycle arrest	GO:0007050	cell cycle arrest	4280-06-01	15/76374	9.94592e-05	0.000523407	0.000307417	BnaA07g10820D/BnaA08g27310D/BnaA09g51090D/BnaC05g18280D/BnaC08g00110D/BnaC08g45910D	6
molecular_function	proton motive force dependent protein transmembrane transporter activity	GO:0009977	proton motive force dependent protein transmembrane transporter activity	4280-06-01	15/76374	9.94592e-05	0.000523407	0.000307417	BnaA02g27160D/BnaA06g35150D/BnaA09g18470D/BnaC02g33640D/BnaC07g48730D/BnaC09g20400D	6
cellular_component	integral component of thylakoid membrane	GO:0031361	integral component of thylakoid membrane	4280-06-01	15/76374	9.94592e-05	0.000523407	0.000307417	BnaA02g27160D/BnaA06g35150D/BnaA09g18470D/BnaC02g33640D/BnaC07g48730D/BnaC09g20400D	6
biological_process	detection of brassinosteroid stimulus	GO:0009729	detection of brassinosteroid stimulus	4280-07-01	21/76374	9.98772e-05	0.000523407	0.000307417	BnaA03g21200D/BnaA05g05220D/BnaA07g38100D/BnaA09g39160D/BnaC03g25500D/BnaC08g31350D/BnaCnng20980D	7
molecular_function	protein homodimerization activity	GO:0042803	protein homodimerization activity	48/4280	483/76374	0.000102321	0.000533961	0.000313615	BnaA02g33940D/BnaA03g16450D/BnaA03g21310D/BnaA03g34390D/BnaA04g20970D/BnaA04g25980D/BnaA05g01530D/BnaA05g04460D/BnaA05g08310D/BnaA05g22950D/BnaA06g05470D/BnaA06g10370D/BnaA06g22980D/BnaA07g19900D/BnaA08g00600D/BnaA09g02800D/BnaA09g02860D/BnaA09g48410D/BnaA09g56690D/BnaA09g52370D/BnaA10g09440D/BnaAnng13370D/BnaAnng21040D/BnaC01g10630D/BnaC02g18730D/BnaC02g42750D/BnaC03g19820D/BnaC03g25650D/BnaC03g…	48
molecular_function	1-pyrroline-5-carboxylate dehydrogenase activity	GO:0003842	1-pyrroline-5-carboxylate dehydrogenase activity	4280-05-01	10/76374	0.000109521	0.000569141	0.000334278	BnaA02g33460D/BnaA02g33470D/BnaA06g22040D/BnaAnng21870D/BnaC03g74750D	5
molecular_function	phosphoprotein phosphatase activity	GO:0004721	phosphoprotein phosphatase activity	4280-11-01	52/76374	0.00012032	0.000622654	0.000365708	BnaA01g17900D/BnaA03g37960D/BnaA03g40730D/BnaA03g42960D/BnaA04g07540D/BnaA08g30230D/BnaC01g21160D/BnaC03g44990D/BnaC04g29780D/BnaC07g34220D/BnaCnng18760D	11
molecular_function	adenyl ribonucleotide binding	GO:0032559	adenyl ribonucleotide binding	15/4280	89/76374	0.000121903	0.000628232	0.000368984	BnaA01g33720D/BnaA02g28780D/BnaA03g03270D/BnaA09g07720D/BnaC02g47330D/BnaC03g04690D/BnaC03g05380D/BnaC03g48310D/BnaC03g62020D/BnaC07g22370D/BnaC09g07670D/BnaC09g07780D/BnaC09g39560D/BnaC09g51800D/BnaCnng16130D	15
biological_process	auxin homeostasis	GO:0010252	auxin homeostasis	16/4280	99/76374	0.000122787	0.00063017	0.000370122	BnaA05g10850D/BnaA08g27000D/BnaA08g28200D/BnaA09g50410D/BnaA10g03210D/BnaA10g30470D/BnaC04g12390D/BnaC05g03200D/BnaC05g03220D/BnaC07g14400D/BnaC08g12460D/BnaC08g36440D/BnaC08g44060D/BnaC08g46380D/BnaC09g49220D/BnaC09g49290D	16
molecular_function	ribonuclease III activity	GO:0004525	ribonuclease III activity	4280-09-01	36/76374	0.000127568	0.000649342	0.000381383	BnaA05g32540D/BnaA06g19710D/BnaA10g00800D/BnaA10g15080D/BnaC03g54010D/BnaC05g00860D/BnaC05g47910D/BnaC05g47920D/BnaC09g37430D	9
molecular_function	ATP:ADP antiporter activity	GO:0005471	ATP:ADP antiporter activity	4280-09-01	36/76374	0.000127568	0.000649342	0.000381383	BnaA01g19990D/BnaA06g31390D/BnaAnng18710D/BnaAnng18720D/BnaC01g24810D/BnaC07g25180D/BnaC09g01060D/BnaC09g01730D/BnaC09g01740D	9
biological_process	maintenance of DNA methylation	GO:0010216	maintenance of DNA methylation	4280-07-01	22/76374	0.0001394	0.000706675	0.000415057	BnaA05g32540D/BnaA06g19710D/BnaA10g15080D/BnaC03g54010D/BnaC05g47910D/BnaC05g47920D/BnaC09g37430D	7
molecular_function	purine ribonucleoside binding	GO:0032550	purine ribonucleoside binding	15/4280	91/76374	0.000157629	0.000792614	0.000465532	BnaA01g33720D/BnaA02g28780D/BnaA03g03270D/BnaA09g07720D/BnaC02g47330D/BnaC03g04690D/BnaC03g05380D/BnaC03g48310D/BnaC03g62020D/BnaC07g22370D/BnaC09g07670D/BnaC09g07780D/BnaC09g39560D/BnaC09g51800D/BnaCnng16130D	15
molecular_function	anion binding	GO:0043168	anion binding	15/4280	91/76374	0.000157629	0.000792614	0.000465532	BnaA01g33720D/BnaA02g28780D/BnaA03g03270D/BnaA09g07720D/BnaC02g47330D/BnaC03g04690D/BnaC03g05380D/BnaC03g48310D/BnaC03g62020D/BnaC07g22370D/BnaC09g07670D/BnaC09g07780D/BnaC09g39560D/BnaC09g51800D/BnaCnng16130D	15
biological_process	response to stimulus	GO:0050896	response to stimulus	21/4280	155/76374	0.000164233	0.00082249	0.00048308	BnaA01g13140D/BnaA01g33720D/BnaA01g33730D/BnaA02g13990D/BnaA02g28780D/BnaA03g03270D/BnaA06g19250D/BnaA07g02940D/BnaA08g10100D/BnaA10g18040D/BnaC01g15240D/BnaC03g04690D/BnaC03g34670D/BnaC03g62020D/BnaC03g64750D/BnaC07g22370D/BnaC07g29760D/BnaC09g18720D/BnaC09g39560D/BnaC09g51800D/BnaCnng16130D	21
biological_process	transcription by RNA polymerase II	GO:0006366	transcription by RNA polymerase II	22/4280	167/76374	0.000175627	0.00087602	0.00051452	BnaA02g23750D/BnaA02g31220D/BnaA03g09570D/BnaA03g19530D/BnaA05g02290D/BnaA06g28650D/BnaA07g36600D/BnaA08g09280D/BnaA08g09300D/BnaA08g18850D/BnaA09g03810D/BnaAnng05470D/BnaC01g11930D/BnaC02g47480D/BnaC03g23420D/BnaC03g58020D/BnaC03g63590D/BnaC04g01970D/BnaC07g02830D/BnaC07g11580D/BnaC07g28080D/BnaC09g03240D	22
biological_process	cellular response to stress	GO:0033554	cellular response to stress	4280-08-01	30/76374	0.000185749	0.0009228	0.000541995	BnaA01g15310D/BnaA04g00930D/BnaA04g00940D/BnaC01g18130D/BnaC02g12250D/BnaC02g22770D/BnaC04g21990D/BnaC04g50270D	8
molecular_function	geranyltranstransferase activity	GO:0004337	geranyltranstransferase activity	4280-05-01	11/76374	0.000191488	0.000929015	0.000545646	BnaA01g01020D/BnaA08g15440D/BnaAnng18270D/BnaC01g02050D/BnaCnng67790D	5
molecular_function	extracellular ligand-gated ion channel activity	GO:0005230	extracellular ligand-gated ion channel activity	4280-05-01	11/76374	0.000191488	0.000929015	0.000545646	BnaA02g30170D/BnaA04g16920D/BnaC04g40270D/BnaC04g40290D/BnaCnng66430D	5
cellular_component	chromoplast	GO:0009509	chromoplast	4280-05-01	11/76374	0.000191488	0.000929015	0.000545646	BnaA01g01020D/BnaA08g15440D/BnaAnng18270D/BnaC01g02050D/BnaCnng67790D	5
biological_process	phenylpropanoid biosynthetic process	GO:0009699	phenylpropanoid biosynthetic process	4280-05-01	11/76374	0.000191488	0.000929015	0.000545646	BnaA01g02360D/BnaA09g41780D/BnaAnng15370D/BnaC01g03620D/BnaC03g65730D	5
biological_process	farnesyl diphosphate biosynthetic process	GO:0045337	farnesyl diphosphate biosynthetic process	4280-05-01	11/76374	0.000191488	0.000929015	0.000545646	BnaA01g01020D/BnaA08g15440D/BnaAnng18270D/BnaC01g02050D/BnaCnng67790D	5
biological_process	cellular response to selenium ion	GO:0071291	cellular response to selenium ion	4280-05-01	11/76374	0.000191488	0.000929015	0.000545646	BnaA08g04120D/BnaA10g05460D/BnaC06g00360D/BnaC08g04750D/BnaC08g47110D	5
biological_process	RNA processing	GO:0006396	RNA processing	47/4280	483/76374	0.000195231	0.000943492	0.000554148	BnaA01g00440D/BnaA03g26120D/BnaA03g53970D/BnaA04g05150D/BnaA04g25980D/BnaA05g04460D/BnaA05g20130D/BnaA06g05660D/BnaA07g14790D/BnaA07g15820D/BnaA07g36800D/BnaA08g11670D/BnaA08g26150D/BnaA09g00890D/BnaA09g14230D/BnaA09g28170D/BnaA09g33260D/BnaA09g51080D/BnaA10g01560D/BnaA10g26460D/BnaAnng00220D/BnaAnng01070D/BnaC01g01440D/BnaC01g09370D/BnaC01g09380D/BnaC02g28370D/BnaC03g30850D/BnaC03g55610D/BnaC03g…	47
biological_process	pollen tube guidance	GO:0010183	pollen tube guidance	14/4280	84/76374	0.000228832	0.00110159	0.000647005	BnaA01g09580D/BnaA03g19530D/BnaA03g48050D/BnaA03g58380D/BnaA05g02290D/BnaA07g03890D/BnaAnng36230D/BnaC01g11200D/BnaC03g23420D/BnaC03g62830D/BnaC04g01970D/BnaC07g04860D/BnaC07g40340D/BnaC07g50190D	14
biological_process	programmed cell death	GO:0012501	programmed cell death	4280-10-01	47/76374	0.000231145	0.00110843	0.000651021	BnaA01g25630D/BnaA05g18870D/BnaC01g32720D/BnaC04g29170D/BnaC05g31880D/BnaCnng42270D/BnaCnng42290D/BnaCnng42320D/BnaCnng63150D/BnaUnng03710D	10
biological_process	polarity specification of adaxial/abaxial axis	GO:0009944	polarity specification of adaxial/abaxial axis	36/4280	343/76374	0.000250672	0.00119744	0.000703303	BnaA01g06550D/BnaA01g10810D/BnaA01g10830D/BnaA02g36810D/BnaA03g50230D/BnaA06g19710D/BnaA06g40440D/BnaA06g40190D/BnaA07g00770D/BnaA07g00800D/BnaA07g00840D/BnaA07g00850D/BnaA09g18130D/BnaA09g43930D/BnaA09g50320D/BnaA10g03640D/BnaA10g12910D/BnaC01g07830D/BnaC01g07860D/BnaC01g12390D/BnaC01g12410D/BnaC01g14540D/BnaC02g32620D/BnaC03g54010D/BnaC05g03560D/BnaC07g01120D/BnaC07g01150D/BnaC07g01170D/BnaC08g…	36
biological_process	anthocyanin-containing compound metabolic process	GO:0046283	anthocyanin-containing compound metabolic process	4280-07-01	24/76374	0.000256229	0.0012193	0.000716139	BnaA04g19110D/BnaA05g34990D/BnaAnng13370D/BnaC03g18300D/BnaC04g11750D/BnaC04g43440D/BnaC09g25510D	7
biological_process	regulation of transport	GO:0051049	regulation of transport	4280-12-01	66/76374	0.000273874	0.00129829	0.000762535	BnaA02g12320D/BnaA04g03370D/BnaA07g25510D/BnaA09g12050D/BnaA09g35350D/BnaAnng25840D/BnaAnng25850D/BnaC02g24620D/BnaC04g25270D/BnaC06g27300D/BnaC08g26710D/BnaCnng36970D	12
biological_process	cell morphogenesis	GO:0000902	cell morphogenesis	28/4280	245/76374	0.000297836	0.00140651	0.000826097	BnaA02g14320D/BnaA03g52190D/BnaA04g26570D/BnaA05g05250D/BnaA05g05280D/BnaA06g10830D/BnaA07g07960D/BnaA07g09410D/BnaA08g12030D/BnaA08g17930D/BnaA09g21710D/BnaA09g26810D/BnaA09g56390D/BnaC01g05650D/BnaC02g19220D/BnaC03g59170D/BnaC03g66920D/BnaC04g04660D/BnaC04g04680D/BnaC04g50600D/BnaC05g12340D/BnaC05g22510D/BnaC05g40940D/BnaC06g12030D/BnaC06g20330D/BnaC07g09870D/BnaC07g12350D/BnaC08g38470D	28
cellular_component	integral component of peroxisomal membrane	GO:0005779	integral component of peroxisomal membrane	4280-08-01	32/76374	0.000301937	0.00142048	0.000834301	BnaA01g26950D/BnaA09g40210D/BnaA09g40520D/BnaAnng11100D/BnaAnng35490D/BnaC01g34440D/BnaC03g40420D/BnaC08g32960D	8
biological_process	microtubule-based movement	GO:0007018	microtubule-based movement	25/4280	209/76374	0.000306652	0.00143721	0.00084413	BnaA01g10800D/BnaA02g22660D/BnaA03g41210D/BnaA03g44640D/BnaA03g54890D/BnaA08g09560D/BnaA09g17090D/BnaA09g22090D/BnaA09g31730D/BnaA10g27180D/BnaA10g28430D/BnaAnng09960D/BnaC01g12380D/BnaC02g31030D/BnaC03g00700D/BnaC03g43090D/BnaC03g63960D/BnaC07g32100D/BnaC07g36480D/BnaC08g22570D/BnaCnng36540D/BnaCnng40390D/BnaCnng62490D/BnaCnng63860D/BnaCnng67810D	25
biological_process	photosynthesis, light harvesting in photosystem I	GO:0009768	photosynthesis, light harvesting in photosystem I	4280-06-01	18/76374	0.000318841	0.00148872	0.000874384	BnaA06g04820D/BnaA08g27040D/BnaA09g48920D/BnaAnng28120D/BnaC05g06070D/BnaC08g43200D	6
biological_process	lateral root morphogenesis	GO:0010102	lateral root morphogenesis	4280-12-01	68/76374	0.000365216	0.00169887	0.00099781	BnaA01g32340D/BnaA03g29990D/BnaA05g30230D/BnaA08g06940D/BnaAnng17240D/BnaC03g35240D/BnaC05g24350D/BnaC05g28860D/BnaC05g44580D/BnaCnng35930D/BnaCnng35940D/BnaCnng53220D	12
biological_process	starch metabolic process	GO:0005982	starch metabolic process	22/4280	177/76374	0.000402186	0.00186386	0.00109472	BnaA01g10280D/BnaA04g18070D/BnaA05g06270D/BnaA05g06280D/BnaA05g16620D/BnaA07g26220D/BnaA07g35820D/BnaA07g38260D/BnaA09g12110D/BnaA09g53040D/BnaC01g41280D/BnaC04g06500D/BnaC04g06510D/BnaC04g06520D/BnaC06g28250D/BnaC09g12080D/BnaCnng25140D/BnaCnng33740D/BnaCnng53380D/BnaCnng61100D/BnaCnng15380D/BnaUnng01510D	22
molecular_function	ATP-dependent peptidase activity	GO:0004176	ATP-dependent peptidase activity	14/4280	89/76374	0.000423536	0.00195551	0.00114854	BnaA06g02560D/BnaA06g02570D/BnaA06g02580D/BnaA06g12830D/BnaA09g56110D/BnaAnng02880D/BnaC05g14340D/BnaC06g04230D/BnaC06g04250D/BnaC06g04260D/BnaC06g04270D/BnaC08g37110D/BnaCnng57680D/BnaCnng58730D	14
biological_process	vasculature development	GO:0001944	vasculature development	4280-06-01	19/76374	0.000443938	0.00203458	0.00119498	BnaA10g21170D/BnaAnng15380D/BnaC03g65740D/BnaC09g04020D/BnaC09g24900D/BnaC09g45350D	6
molecular_function	epoxide hydrolase activity	GO:0004301	epoxide hydrolase activity	4280-06-01	19/76374	0.000443938	0.00203458	0.00119498	BnaA01g19710D/BnaA03g41090D/BnaA09g31660D/BnaC01g23690D/BnaC07g32000D/BnaC08g22490D	6
biological_process	cellular response to sulfate starvation	GO:0009970	cellular response to sulfate starvation	4280-12-01	70/76374	0.000481064	0.00219162	0.00128722	BnaA03g18870D/BnaA04g22620D/BnaA08g04710D/BnaA09g12110D/BnaA09g53040D/BnaAnng39310D/BnaC03g72350D/BnaC05g51490D/BnaC08g05560D/BnaC09g12080D/BnaCnng25140D/BnaCnng62110D	12
molecular_function	nickel cation transmembrane transporter activity	GO:0015099	nickel cation transmembrane transporter activity	4280-05-01	13/76374	0.000485263	0.00219162	0.00128722	BnaA08g10880D/BnaAnng11650D/BnaC01g03430D/BnaC03g65540D/BnaC03g65550D	5
biological_process	L-asparagine biosynthetic process	GO:0070981	L-asparagine biosynthetic process	4280-05-01	13/76374	0.000485263	0.00219162	0.00128722	BnaA06g17510D/BnaA06g20540D/BnaC03g53730D/BnaC03g75390D/BnaCnng72260D	5
biological_process	regulation of response to water deprivation	GO:2000070	regulation of response to water deprivation	4280-05-01	13/76374	0.000485263	0.00219162	0.00128722	BnaA02g31220D/BnaA06g28650D/BnaA09g03810D/BnaC07g28080D/BnaC09g03240D	5
biological_process	cell death	GO:0008219	cell death	22/4280	180/76374	0.000507607	0.00228423	0.00134162	BnaA01g07480D/BnaA01g07490D/BnaA01g36840D/BnaA03g35930D/BnaA05g20140D/BnaA05g20160D/BnaA06g38260D/BnaA08g02070D/BnaA08g14460D/BnaA09g12110D/BnaA09g50200D/BnaA09g53040D/BnaC01g09110D/BnaC01g32460D/BnaC03g41740D/BnaC05g31510D/BnaC05g49430D/BnaC06g41900D/BnaC08g44450D/BnaC09g12080D/BnaC09g17010D/BnaCnng25140D	22
biological_process	regulation of stomatal closure	GO:0090333	regulation of stomatal closure	4280-10-01	52/76374	0.000546923	0.00245227	0.00144031	BnaA03g39650D/BnaA04g27230D/BnaA07g18480D/BnaC01g24130D/BnaC04g22810D/BnaC04g22850D/BnaC04g22860D/BnaC04g22870D/BnaC06g17510D/BnaCnng40790D	10
biological_process	protein dephosphorylation	GO:0006470	protein dephosphorylation	30/4280	280/76374	0.000556851	0.0024878	0.00146118	BnaA01g35310D/BnaA02g24490D/BnaA03g21980D/BnaA03g40730D/BnaA03g56440D/BnaA05g12640D/BnaA06g35990D/BnaA07g10570D/BnaA08g20890D/BnaA08g27500D/BnaA09g18290D/BnaA09g40810D/BnaA10g02010D/BnaAnng29590D/BnaC02g47280D/BnaC03g19360D/BnaC03g26300D/BnaC04g14080D/BnaC04g19990D/BnaC05g17450D/BnaC05g51250D/BnaC07g05910D/BnaC07g13830D/BnaC07g19130D/BnaC08g05910D/BnaC08g33310D/BnaC08g46260D/BnaC09g20200D/BnaCnng…	30
biological_process	phospholipid metabolic process	GO:0006644	phospholipid metabolic process	4280-08-01	35/76374	0.000581383	0.00257885	0.00151465	BnaA03g28040D/BnaA05g33490D/BnaA07g16580D/BnaA09g55020D/BnaC03g33070D/BnaC05g48240D/BnaC06g15520D/BnaC08g25800D	8
biological_process	indole glucosinolate biosynthetic process	GO:0009759	indole glucosinolate biosynthetic process	4280-08-01	35/76374	0.000581383	0.00257885	0.00151465	BnaA01g13900D/BnaA01g13910D/BnaA03g46760D/BnaA05g19570D/BnaC01g16350D/BnaC07g38970D/BnaC09g27430D/BnaCnng67910D	8
biological_process	homogalacturonan biosynthetic process	GO:0010289	homogalacturonan biosynthetic process	4280-06-01	20/76374	0.000604208	0.00266109	0.00156296	BnaA02g18830D/BnaA07g20650D/BnaA07g34120D/BnaC02g24910D/BnaC06g20510D/BnaC06g38740D	6
cellular_component	TAT protein transport complex	GO:0033281	TAT protein transport complex	4280-06-01	20/76374	0.000604208	0.00266109	0.00156296	BnaA02g27160D/BnaA06g35150D/BnaA09g18470D/BnaC02g33640D/BnaC07g48730D/BnaC09g20400D	6
biological_process	chromatin silencing	GO:0006342	chromatin silencing	35/4280	347/76374	0.000627921	0.00275575	0.00161856	BnaA01g10810D/BnaA01g10830D/BnaA01g35370D/BnaA03g35810D/BnaA04g17430D/BnaA04g26020D/BnaA05g12120D/BnaA05g18140D/BnaA05g20380D/BnaA05g32540D/BnaA06g19710D/BnaA07g09990D/BnaA08g20480D/BnaA09g31060D/BnaA10g00800D/BnaA10g15080D/BnaA10g30270D/BnaC01g12390D/BnaC01g12410D/BnaC01g14540D/BnaC01g15410D/BnaC01g19980D/BnaC03g41640D/BnaC03g54010D/BnaC04g14480D/BnaC04g41060D/BnaC04g49740D/BnaC05g00860D/BnaC05g…	35
biological_process	red, far-red light phototransduction	GO:0009585	red, far-red light phototransduction	4280-12-01	73/76374	0.000711836	0.00311303	0.0018284	BnaA03g34390D/BnaA05g22950D/BnaA06g05470D/BnaA09g37540D/BnaA09g48410D/BnaC03g39830D/BnaC04g23220D/BnaC05g36390D/BnaC08g29580D/BnaC08g42660D/BnaCnng55460D/BnaCnng19880D	12
cellular_component	nuclear ubiquitin ligase complex	GO:0000152	nuclear ubiquitin ligase complex	4280-05-01	14/76374	0.000720045	0.00312691	0.00183655	BnaA04g19110D/BnaA05g34990D/BnaC03g18300D/BnaC04g11750D/BnaC04g43440D	5
biological_process	cellular response to sucrose starvation	GO:0043617	cellular response to sucrose starvation	4280-05-01	14/76374	0.000720045	0.00312691	0.00183655	BnaA06g17510D/BnaA06g20540D/BnaC03g53730D/BnaC03g75390D/BnaCnng72260D	5
molecular_function	guanyl-nucleotide exchange factor activity	GO:0005085	guanyl-nucleotide exchange factor activity	4280-06-01	21/76374	0.000805941	0.00348773	0.00204848	BnaA02g33940D/BnaA06g22980D/BnaA09g52370D/BnaC02g42750D/BnaC03g50490D/BnaC09g06120D	6
biological_process	translational initiation	GO:0006413	translational initiation	28/4280	261/76374	0.00081677	0.00352232	0.00206879	BnaA01g16170D/BnaA02g03970D/BnaA02g12340D/BnaA03g06890D/BnaA03g19530D/BnaA03g48450D/BnaA03g50490D/BnaA04g23520D/BnaA05g02290D/BnaA07g09420D/BnaA08g14130D/BnaA10g16710D/BnaC01g19290D/BnaC01g19880D/BnaC02g07900D/BnaC02g36810D/BnaC03g08790D/BnaC03g23420D/BnaC03g62960D/BnaC04g01970D/BnaC04g47390D/BnaC06g02090D/BnaC06g07070D/BnaC07g38130D/BnaC07g40350D/BnaC08g12430D/BnaC09g52060D/BnaCnng13380D	28
biological_process	cellular response to sulfur starvation	GO:0010438	cellular response to sulfur starvation	4280-08-01	37/76374	0.000862995	0.0036833	0.00216334	BnaA01g13900D/BnaA01g13910D/BnaA03g46760D/BnaA05g19570D/BnaC01g16350D/BnaC07g38970D/BnaC09g27430D/BnaCnng67910D	8
biological_process	phosphatidylcholine metabolic process	GO:0046470	phosphatidylcholine metabolic process	4280-08-01	37/76374	0.000862995	0.0036833	0.00216334	BnaA02g27960D/BnaA03g24870D/BnaA03g24880D/BnaA03g36540D/BnaA09g21320D/BnaC03g66150D/BnaC03g73050D/BnaC09g23720D	8
molecular_function	N-acylphosphatidylethanolamine-specific phospholipase D activity	GO:0070290	N-acylphosphatidylethanolamine-specific phospholipase D activity	4280-08-01	37/76374	0.000862995	0.0036833	0.00216334	BnaA02g27960D/BnaA03g24870D/BnaA03g24880D/BnaA03g36540D/BnaA09g21320D/BnaC03g66150D/BnaC03g73050D/BnaC09g23720D	8
biological_process	guard cell differentiation	GO:0010052	guard cell differentiation	4280-09-01	46/76374	0.000899562	0.00382622	0.00224728	BnaA03g45360D/BnaA06g03280D/BnaA06g03290D/BnaA06g03300D/BnaAnng41570D/BnaC06g26410D/BnaC07g22610D/BnaCnng16480D/BnaUnng03810D	9
molecular_function	aminopeptidase activity	GO:0004177	aminopeptidase activity	4280-12-01	75/76374	0.000912141	0.00386648	0.00227093	BnaA01g18590D/BnaA03g23460D/BnaA04g14130D/BnaA09g41570D/BnaA10g25560D/BnaC02g01380D/BnaC02g31590D/BnaC03g27790D/BnaC04g34020D/BnaC04g36720D/BnaC08g34140D/BnaC09g50740D	12
biological_process	amino acid import	GO:0043090	amino acid import	38/4280	395/76374	0.000927789	0.00391943	0.00230203	BnaA02g24490D/BnaA03g13720D/BnaA03g26120D/BnaA04g03750D/BnaA04g10600D/BnaA04g17280D/BnaA05g12250D/BnaA06g35990D/BnaA07g14790D/BnaA08g00410D/BnaA08g11670D/BnaA09g00890D/BnaA09g01950D/BnaA09g51080D/BnaA10g01560D/BnaAnng16230D/BnaAnng19590D/BnaAnng22400D/BnaAnng28300D/BnaC03g16630D/BnaC03g30850D/BnaC03g70670D/BnaC03g77150D/BnaC04g14640D/BnaC04g25620D/BnaC04g32870D/BnaC04g40890D/BnaC05g01600D/BnaC05g…	38
biological_process	sugar mediated signaling pathway	GO:0010182	sugar mediated signaling pathway	45/4280	493/76374	0.00101092	0.00425614	0.00249979	BnaA01g36840D/BnaA03g01920D/BnaA03g35810D/BnaA03g35930D/BnaA03g51310D/BnaA04g25980D/BnaA05g04460D/BnaA05g10850D/BnaA05g20140D/BnaA05g20160D/BnaA05g20380D/BnaA07g00770D/BnaA07g00800D/BnaA07g00840D/BnaA07g00850D/BnaA08g02070D/BnaA08g12630D/BnaA09g15510D/BnaA09g43930D/BnaA10g11930D/BnaA10g12910D/BnaA10g15080D/BnaAnng16460D/BnaAnng31710D/BnaAnng01630D/BnaC01g15410D/BnaC01g32460D/BnaC02g02070D/BnaC03g…	45
cellular_component	etioplast	GO:0009513	etioplast	4280-05-01	15/76374	0.00103034	0.00429423	0.00252216	BnaA01g01020D/BnaA08g15440D/BnaAnng18270D/BnaC01g02050D/BnaCnng67790D	5
molecular_function	blue light photoreceptor activity	GO:0009882	blue light photoreceptor activity	4280-05-01	15/76374	0.00103034	0.00429423	0.00252216	BnaA06g19860D/BnaAnng13370D/BnaC03g53620D/BnaC09g25510D/BnaCnng68200D	5
biological_process	regulation of mitochondrial DNA replication	GO:0090296	regulation of mitochondrial DNA replication	4280-05-01	15/76374	0.00103034	0.00429423	0.00252216	BnaA06g02570D/BnaAnng02880D/BnaC06g04250D/BnaC06g04270D/BnaCnng57680D	5
biological_process	cellular response to oxidative stress	GO:0034599	cellular response to oxidative stress	4280-08-01	38/76374	0.00103991	0.00431964	0.00253709	BnaA06g02560D/BnaA06g02570D/BnaA06g02580D/BnaAnng02880D/BnaC06g04250D/BnaC06g04260D/BnaC06g04270D/BnaCnng57680D	8
cellular_component	apical part of cell	GO:0045177	apical part of cell	4280-06-01	22/76374	0.00105589	0.0043714	0.00256749	BnaA01g30820D/BnaA03g32140D/BnaA05g26830D/BnaC03g37420D/BnaC05g40860D/BnaCnng23010D	6
molecular_function	hydrolase activity, acting on ester bonds	GO:0016788	hydrolase activity, acting on ester bonds	4280-11-01	67/76374	0.00118277	0.00488039	0.00286644	BnaA01g02800D/BnaA04g25990D/BnaA05g04470D/BnaA08g03310D/BnaA10g04680D/BnaC04g03890D/BnaC04g50060D/BnaC05g05030D/BnaC08g03590D/BnaCnng65340D/BnaCnng65740D	11
biological_process	transmembrane receptor protein serine/threonine kinase signaling pathway	GO:0007178	transmembrane receptor protein serine/threonine kinase signaling pathway	4280-09-01	48/76374	0.00123798	0.00509129	0.00299031	BnaA01g09050D/BnaA03g43720D/BnaC01g10640D/BnaC01g10660D/BnaC03g62610D/BnaC03g62620D/BnaC07g35180D/BnaC08g11340D/BnaC08g11350D	9
molecular_function	acyl-CoA oxidase activity	GO:0003997	acyl-CoA oxidase activity	4280-06-01	23/76374	0.00136125	0.0055071	0.00323453	BnaA04g05950D/BnaA09g32380D/BnaC04g28570D/BnaC05g27860D/BnaC08g23150D/BnaC09g53220D	6
biological_process	endomembrane system organization	GO:0010256	endomembrane system organization	4280-06-01	23/76374	0.00136125	0.0055071	0.00323453	BnaA01g25010D/BnaA05g19650D/BnaC01g31930D/BnaC01g32060D/BnaC05g30630D/BnaC05g30640D	6
biological_process	positive regulation of plant-type hypersensitive response	GO:0034052	positive regulation of plant-type hypersensitive response	4280-06-01	23/76374	0.00136125	0.0055071	0.00323453	BnaA02g01560D/BnaA03g04280D/BnaA10g19970D/BnaC02g04650D/BnaC03g05810D/BnaC09g43750D	6
biological_process	regulation of meiotic nuclear division	GO:0040020	regulation of meiotic nuclear division	4280-06-01	23/76374	0.00136125	0.0055071	0.00323453	BnaA09g37090D/BnaC03g22860D/BnaC04g19720D/BnaC04g19730D/BnaC07g08580D/BnaC08g28850D	6
biological_process	interspecies interaction between organisms	GO:0044419	interspecies interaction between organisms	4280-06-01	23/76374	0.00136125	0.0055071	0.00323453	BnaA02g01560D/BnaA03g04280D/BnaA10g19970D/BnaC02g04650D/BnaC03g05810D/BnaC09g43750D	6
biological_process	de-etiolation	GO:0009704	de-etiolation	4280-09-01	49/76374	0.00144201	0.00581487	0.0034153	BnaA03g19970D/BnaA03g39650D/BnaA04g24760D/BnaC01g24130D/BnaC01g40470D/BnaC03g05370D/BnaC03g23970D/BnaC04g48630D/BnaCnng40790D	9
molecular_function	G protein-coupled receptor activity	GO:0004930	G protein-coupled receptor activity	4280-04-01	10/76374	0.00157335	0.00616435	0.00362056	BnaA02g00890D/BnaAnng26240D/BnaC06g36440D/BnaCnng20160D	4
cellular_component	amyloplast	GO:0009501	amyloplast	4280-04-01	10/76374	0.00157335	0.00616435	0.00362056	BnaA10g26980D/BnaAnng00430D/BnaC09g46190D/BnaCnng03300D	4
molecular_function	L,L-diaminopimelate aminotransferase activity	GO:0010285	L,L-diaminopimelate aminotransferase activity	4280-04-01	10/76374	0.00157335	0.00616435	0.00362056	BnaA03g38440D/BnaA03g38450D/BnaA03g38470D/BnaC03g45280D	4
biological_process	protein autoprocessing	GO:0016540	protein autoprocessing	4280-04-01	10/76374	0.00157335	0.00616435	0.00362056	BnaA07g34830D/BnaA09g56330D/BnaC06g39740D/BnaC08g38390D	4
biological_process	nickel cation transmembrane transport	GO:0035444	nickel cation transmembrane transport	4280-04-01	10/76374	0.00157335	0.00616435	0.00362056	BnaA08g10880D/BnaAnng11650D/BnaC01g03430D/BnaC03g65540D	4
biological_process	positive regulation of DNA repair	GO:0045739	positive regulation of DNA repair	4280-04-01	10/76374	0.00157335	0.00616435	0.00362056	BnaA04g02460D/BnaA09g36650D/BnaC04g24300D/BnaC08g28240D	4
biological_process	import into nucleus	GO:0051170	import into nucleus	4280-04-01	10/76374	0.00157335	0.00616435	0.00362056	BnaA08g04710D/BnaAnng39310D/BnaC05g51490D/BnaC08g05560D	4
biological_process	cellular response to gibberellin stimulus	GO:0071370	cellular response to gibberellin stimulus	4280-04-01	10/76374	0.00157335	0.00616435	0.00362056	BnaA06g08310D/BnaA09g47290D/BnaC05g09640D/BnaC08g41390D	4
molecular_function	spermidine:sinapoyl CoA N-acyltransferase activity	GO:0080072	spermidine:sinapoyl CoA N-acyltransferase activity	4280-04-01	10/76374	0.00157335	0.00616435	0.00362056	BnaAnng22360D/BnaC09g09810D/BnaCnng30570D/BnaCnng39330D	4
cellular_component	anaphase-promoting complex	GO:0005680	anaphase-promoting complex	4280-07-01	32/76374	0.00168011	0.00656195	0.00385408	BnaA03g57210D/BnaA06g25330D/BnaA08g02260D/BnaC03g30140D/BnaC06g01420D/BnaC06g26660D/BnaC09g21750D	7
molecular_function	SNARE binding	GO:0000149	SNARE binding	4280-06-01	24/76374	0.0017296	0.006713	0.0039428	BnaA02g14320D/BnaA07g09410D/BnaC02g19220D/BnaC05g40940D/BnaC06g20330D/BnaC07g12350D	6
biological_process	carbon utilization	GO:0015976	carbon utilization	4280-06-01	24/76374	0.0017296	0.006713	0.0039428	BnaA01g21620D/BnaA02g14850D/BnaA07g38790D/BnaC01g27750D/BnaCnng31770D/BnaCnng63520D	6
biological_process	radial pattern formation	GO:0009956	radial pattern formation	4280-08-01	41/76374	0.00174974	0.00677002	0.00397629	BnaA02g36810D/BnaA06g40440D/BnaA06g40190D/BnaA09g18130D/BnaC02g32620D/BnaC09g19560D/BnaCnng41940D/BnaCnng65910D	8
biological_process	response to iron ion	GO:0010039	response to iron ion	4280-12-01	81/76374	0.00181231	0.00699035	0.0041057	BnaA02g19070D/BnaA06g11360D/BnaA07g34450D/BnaA07g38410D/BnaA08g23450D/BnaAnng13030D/BnaC02g25260D/BnaC05g12900D/BnaC06g20310D/BnaC06g39290D/BnaC08g17090D/BnaC08g38130D	12
biological_process	cellular response to starvation	GO:0009267	cellular response to starvation	4280-05-01	17/76374	0.00193254	0.00738529	0.00433766	BnaA03g21090D/BnaA04g26080D/BnaA07g38000D/BnaC03g25150D/BnaC04g50140D	5
biological_process	positive regulation of meiotic nuclear division	GO:0045836	positive regulation of meiotic nuclear division	4280-05-01	17/76374	0.00193254	0.00738529	0.00433766	BnaA03g19940D/BnaA05g03150D/BnaC03g23930D/BnaC03g23940D/BnaCnng35790D	5
biological_process	positive regulation of growth	GO:0045927	positive regulation of growth	4280-05-01	17/76374	0.00193254	0.00738529	0.00433766	BnaA03g19940D/BnaA05g03150D/BnaC03g23930D/BnaC03g23940D/BnaCnng35790D	5
molecular_function	phospholipase D activity	GO:0004630	phospholipase D activity	4280-08-01	42/76374	0.00205658	0.00778742	0.00457385	BnaA02g27960D/BnaA03g24870D/BnaA03g24880D/BnaA03g36540D/BnaA09g21320D/BnaC03g66150D/BnaC03g73050D/BnaC09g23720D	8
molecular_function	phosphatidylinositol-4,5-bisphosphate binding	GO:0005546	phosphatidylinositol-4,5-bisphosphate binding	4280-08-01	42/76374	0.00205658	0.00778742	0.00457385	BnaA02g27960D/BnaA03g24870D/BnaA03g24880D/BnaA03g36540D/BnaA09g21320D/BnaC03g66150D/BnaC03g73050D/BnaC09g23720D	8
biological_process	lysine biosynthetic process via diaminopimelate	GO:0009089	lysine biosynthetic process via diaminopimelate	4280-08-01	42/76374	0.00205658	0.00778742	0.00457385	BnaA03g20590D/BnaA03g38440D/BnaA03g38450D/BnaA03g38470D/BnaA04g25510D/BnaC03g24630D/BnaC03g45280D/BnaC04g49400D	8
molecular_function	acyl-CoA dehydrogenase activity	GO:0003995	acyl-CoA dehydrogenase activity	4280-06-01	25/76374	0.00216883	0.00818748	0.00480882	BnaA03g59250D/BnaA04g05950D/BnaA09g32380D/BnaC04g28570D/BnaC05g27860D/BnaC08g23150D	6
biological_process	regulation of transcription by RNA polymerase II	GO:0006357	regulation of transcription by RNA polymerase II	4280-10-01	62/76374	0.00223492	0.00834412	0.00490082	BnaA07g09420D/BnaA07g34570D/BnaA09g29130D/BnaAnng24420D/BnaC02g25400D/BnaC05g20130D/BnaC06g39410D/BnaC07g12340D/BnaCnng71420D/BnaCnng55200D	10
biological_process	seed coat development	GO:0010214	seed coat development	4280-10-01	62/76374	0.00223492	0.00834412	0.00490082	BnaA01g25630D/BnaA05g18870D/BnaC01g32720D/BnaC04g29170D/BnaC05g31880D/BnaCnng42270D/BnaCnng42290D/BnaCnng42320D/BnaCnng63150D/BnaUnng03710D	10
biological_process	cellular protein metabolic process	GO:0044267	cellular protein metabolic process	4280-10-01	62/76374	0.00223492	0.00834412	0.00490082	BnaA03g21430D/BnaA05g11490D/BnaA06g04050D/BnaC06g13170D/BnaC06g27370D/BnaC06g27530D/BnaC08g30080D/BnaCnng42680D/BnaUnng02640D/BnaUnng02700D	10
biological_process	proteasomal protein catabolic process	GO:0010498	proteasomal protein catabolic process	38/4280	415/76374	0.00223719	0.00834412	0.00490082	BnaA01g10800D/BnaA01g15940D/BnaA02g20120D/BnaA02g20240D/BnaA02g22660D/BnaA03g44640D/BnaA03g48300D/BnaA04g10680D/BnaA04g12320D/BnaA04g12330D/BnaA08g09560D/BnaA08g14280D/BnaA09g02050D/BnaA09g17090D/BnaA10g28430D/BnaAnng09960D/BnaC01g12380D/BnaC01g19050D/BnaC02g31030D/BnaC02g45550D/BnaC03g38970D/BnaC03g43090D/BnaC03g47320D/BnaC03g63960D/BnaC04g32990D/BnaC04g33330D/BnaC05g49960D/BnaC06g21370D/BnaC07g…	38
biological_process	cotyledon development	GO:0048825	cotyledon development	33/4280	347/76374	0.00231295	0.00860086	0.00505161	BnaA01g36840D/BnaA03g26120D/BnaA03g35930D/BnaA03g51310D/BnaA04g25980D/BnaA05g04460D/BnaA05g20140D/BnaA05g20160D/BnaA07g14790D/BnaA08g02070D/BnaA08g09840D/BnaA08g11670D/BnaA08g12630D/BnaA09g00890D/BnaA09g51080D/BnaA10g01560D/BnaAnng27410D/BnaC01g32460D/BnaC03g30850D/BnaC03g41740D/BnaC03g43970D/BnaC03g64410D/BnaC03g67740D/BnaC03g77150D/BnaC04g03880D/BnaC04g50050D/BnaC05g01600D/BnaC05g31510D/BnaC06g…	33
molecular_function	oxygen carrier activity	GO:0005344	oxygen carrier activity	4280-04-01	11/76374	0.00236298	0.00870869	0.00511494	BnaA01g31630D/BnaA05g28340D/BnaAnng36930D/BnaC05g42510D	4
biological_process	leucine catabolic process	GO:0006552	leucine catabolic process	4280-04-01	11/76374	0.00236298	0.00870869	0.00511494	BnaA06g38800D/BnaA09g50980D/BnaC03g55280D/BnaC08g45780D	4
biological_process	hydrogen peroxide-mediated programmed cell death	GO:0010421	hydrogen peroxide-mediated programmed cell death	4280-04-01	11/76374	0.00236298	0.00870869	0.00511494	BnaA09g56330D/BnaAnng16050D/BnaAnng16060D/BnaC08g38390D	4
molecular_function	microtubule binding	GO:0008017	microtubule binding	32/4280	334/76374	0.00237593	0.00873048	0.00512774	BnaA01g17220D/BnaA03g21090D/BnaA03g29430D/BnaA03g38090D/BnaA03g41210D/BnaA03g42660D/BnaA03g45070D/BnaA03g54890D/BnaA03g59770D/BnaA05g23940D/BnaA05g30920D/BnaA07g38000D/BnaA09g20350D/BnaA09g22090D/BnaA09g31730D/BnaA10g27180D/BnaAnng27580D/BnaC01g19720D/BnaC02g26080D/BnaC03g00700D/BnaC03g25150D/BnaC03g34720D/BnaC03g74460D/BnaC04g19210D/BnaC05g37750D/BnaC05g45400D/BnaC07g32100D/BnaC07g33760D/BnaC08g…	32
biological_process	phosphorelay signal transduction system	GO:0000160	phosphorelay signal transduction system	18/4280	153/76374	0.00240023	0.00878235	0.0051582	BnaA02g04420D/BnaA03g34390D/BnaA03g37960D/BnaA04g07540D/BnaA05g22950D/BnaA06g05470D/BnaA06g07430D/BnaA06g19860D/BnaA09g48410D/BnaC03g39830D/BnaC03g44990D/BnaC03g53620D/BnaC04g29780D/BnaC05g08850D/BnaC05g36390D/BnaC08g42660D/BnaCnng68200D/BnaCnng19880D	18
molecular_function	metalloexopeptidase activity	GO:0008235	metalloexopeptidase activity	4280-08-01	43/76374	0.00240418	0.00878235	0.0051582	BnaA01g18590D/BnaA04g14130D/BnaA09g41570D/BnaC02g01380D/BnaC02g31590D/BnaC04g34020D/BnaC04g36720D/BnaC08g34140D	8
molecular_function	double-stranded RNA binding	GO:0003725	double-stranded RNA binding	4280-12-01	84/76374	0.0024814	0.00903781	0.00530825	BnaA05g32540D/BnaA06g05600D/BnaA06g19710D/BnaA08g26200D/BnaA10g00800D/BnaA10g15080D/BnaC03g54010D/BnaC05g00860D/BnaC05g07140D/BnaC05g47910D/BnaC08g13800D/BnaC09g37430D	12
biological_process	production of siRNA involved in RNA interference	GO:0030422	production of siRNA involved in RNA interference	15/4280	118/76374	0.0025243	0.00916719	0.00538424	BnaA01g16980D/BnaA01g36060D/BnaA08g13850D/BnaA08g27630D/BnaA10g02250D/BnaAnng04340D/BnaAnng09670D/BnaC01g29000D/BnaC03g55360D/BnaC04g28320D/BnaC05g02170D/BnaC07g03720D/BnaC08g00380D/BnaC08g12890D/BnaCnng18930D	15
molecular_function	3-chloroallyl aldehyde dehydrogenase activity	GO:0004028	3-chloroallyl aldehyde dehydrogenase activity	4280-09-01	53/76374	0.00254379	0.00921104	0.00541	BnaA02g33460D/BnaA02g33470D/BnaA06g01320D/BnaA06g22040D/BnaA08g00900D/BnaAnng21870D/BnaC03g74750D/BnaC03g78230D/BnaC06g06890D	9
biological_process	cuticle hydrocarbon biosynthetic process	GO:0006723	cuticle hydrocarbon biosynthetic process	4280-06-01	26/76374	0.00268713	0.0096457	0.00566528	BnaA03g54900D/BnaA10g27200D/BnaAnng00320D/BnaC02g03560D/BnaC03g00690D/BnaCnng03530D	6
biological_process	nitric oxide biosynthetic process	GO:0006809	nitric oxide biosynthetic process	4280-06-01	26/76374	0.00268713	0.0096457	0.00566528	BnaA08g06940D/BnaC05g24350D/BnaC05g28860D/BnaCnng35930D/BnaCnng35940D/BnaCnng53220D	6
biological_process	benzoate metabolic process	GO:0018874	benzoate metabolic process	4280-06-01	26/76374	0.00268713	0.0096457	0.00566528	BnaA02g01560D/BnaA03g04280D/BnaA10g19970D/BnaC02g04650D/BnaC03g05810D/BnaC09g43750D	6
biological_process	para-aminobenzoic acid metabolic process	GO:0046482	para-aminobenzoic acid metabolic process	20/4280	180/76374	0.00281619	0.0100799	0.00592028	BnaA03g29430D/BnaA03g45070D/BnaA05g23940D/BnaA05g30920D/BnaA06g21330D/BnaA07g02670D/BnaA09g09160D/BnaA09g20350D/BnaAnng07050D/BnaC02g26080D/BnaC03g34720D/BnaC05g37750D/BnaC05g45400D/BnaC07g06540D/BnaC09g09390D/BnaC09g22690D/BnaCnng24580D/BnaCnng74880D/BnaCnng74960D/BnaCnng74970D	20
biological_process	amine metabolic process	GO:0009308	amine metabolic process	4280-07-01	35/76374	0.00289784	0.0103423	0.00607441	BnaA03g54760D/BnaA08g04210D/BnaA09g10720D/BnaC04g20180D/BnaC08g04880D/BnaC09g51200D/BnaCnng59660D	7
biological_process	protein-chromophore linkage	GO:0018298	protein-chromophore linkage	4280-08-01	45/76374	0.00323616	0.0114838	0.00674485	BnaA03g34390D/BnaA05g22950D/BnaA06g05470D/BnaA09g48410D/BnaC03g39830D/BnaC05g36390D/BnaC08g42660D/BnaCnng19880D	8
biological_process	cellular response to auxin stimulus	GO:0071365	cellular response to auxin stimulus	4280-08-01	45/76374	0.00323616	0.0114838	0.00674485	BnaA07g21070D/BnaA07g33240D/BnaA08g21350D/BnaC06g21190D/BnaC06g37800D/BnaC08g48440D/BnaC08g48450D/BnaCnng57130D	8
biological_process	regulation of double fertilization forming a zygote and endosperm	GO:0080155	regulation of double fertilization forming a zygote and endosperm	4280-06-01	27/76374	0.00329291	0.0115681	0.00679439	BnaA02g33880D/BnaA06g22860D/BnaA06g22870D/BnaC02g42680D/BnaC03g50610D/BnaC03g50620D	6
biological_process	cotyledon vascular tissue pattern formation	GO:0010588	cotyledon vascular tissue pattern formation	4280-09-01	55/76374	0.00330136	0.0115681	0.00679439	BnaA04g26850D/BnaA06g07460D/BnaA09g46350D/BnaA09g50320D/BnaA10g03640D/BnaC04g51520D/BnaC05g03560D/BnaC05g08940D/BnaC08g44300D	9
biological_process	mitochondrial fission	GO:0000266	mitochondrial fission	4280-05-01	19/76374	0.0033065	0.0115681	0.00679439	BnaA03g57210D/BnaA08g02260D/BnaC03g30140D/BnaC06g26660D/BnaC09g21750D	5
molecular_function	phosphatidylcholine-sterol O-acyltransferase activity	GO:0004607	phosphatidylcholine-sterol O-acyltransferase activity	4280-05-01	19/76374	0.0033065	0.0115681	0.00679439	BnaA01g10270D/BnaA03g44190D/BnaA03g44270D/BnaC01g41270D/BnaC07g36060D	5
biological_process	response to organic substance	GO:0010033	response to organic substance	4280-05-01	19/76374	0.0033065	0.0115681	0.00679439	BnaA04g04240D/BnaA08g30420D/BnaAnng17920D/BnaC02g16880D/BnaC09g14910D	5
molecular_function	osmosensor activity	GO:0005034	osmosensor activity	4280-04-01	12/76374	0.00338794	0.011656	0.00684601	BnaA03g37960D/BnaA04g07540D/BnaC03g44990D/BnaC04g29780D	4
biological_process	phloem development	GO:0010088	phloem development	4280-04-01	12/76374	0.00338794	0.011656	0.00684601	BnaA03g18780D/BnaA05g05750D/BnaC03g72630D/BnaC04g05580D	4
biological_process	regulation of chlorophyll catabolic process	GO:0010271	regulation of chlorophyll catabolic process	4280-04-01	12/76374	0.00338794	0.011656	0.00684601	BnaA03g37960D/BnaA04g07540D/BnaC03g44990D/BnaC04g29780D	4
molecular_function	cobalt ion transmembrane transporter activity	GO:0015087	cobalt ion transmembrane transporter activity	4280-04-01	12/76374	0.00338794	0.011656	0.00684601	BnaA08g10880D/BnaAnng11650D/BnaC01g03430D/BnaC03g65540D	4
biological_process	indeterminate inflorescence morphogenesis	GO:0048283	indeterminate inflorescence morphogenesis	4280-04-01	12/76374	0.00338794	0.011656	0.00684601	BnaA05g33630D/BnaAnng16780D/BnaC05g47690D/BnaC05g48370D	4
biological_process	positive regulation of long-day photoperiodism, flowering	GO:0048578	positive regulation of long-day photoperiodism, flowering	4280-04-01	12/76374	0.00338794	0.011656	0.00684601	BnaA08g18270D/BnaA09g27210D/BnaC03g58740D/BnaC05g21930D	4
molecular_function	selenium binding	GO:0008430	selenium binding	4280-07-01	36/76374	0.00342568	0.0117533	0.00690317	BnaA01g05890D/BnaA08g04120D/BnaA10g05460D/BnaC01g07140D/BnaC03g67660D/BnaC06g00360D/BnaC08g04750D	7
biological_process	karyogamy	GO:0000741	karyogamy	19/4280	173/76374	0.0040168	0.0137434	0.00807204	BnaA01g16980D/BnaA03g01910D/BnaA03g01920D/BnaA06g25280D/BnaA07g00780D/BnaA07g26330D/BnaA08g13850D/BnaA09g09620D/BnaA10g30270D/BnaAnng02880D/BnaAnng01630D/BnaC02g02070D/BnaC03g02430D/BnaC03g02440D/BnaC03g48340D/BnaC06g04270D/BnaC08g12890D/BnaC09g09730D/BnaC09g49100D	19
biological_process	lithium ion transport	GO:0010351	lithium ion transport	18/4280	161/76374	0.00416024	0.0141951	0.00833732	BnaA01g07480D/BnaA01g07490D/BnaA02g14320D/BnaA03g30070D/BnaA05g30070D/BnaA07g09410D/BnaA07g14310D/BnaA09g50200D/BnaC01g09110D/BnaC02g19220D/BnaC03g35340D/BnaC04g15140D/BnaC04g40130D/BnaC05g40940D/BnaC05g44400D/BnaC06g20330D/BnaC07g12350D/BnaC08g44450D	18
molecular_function	isocitrate dehydrogenase (NAD+) activity	GO:0004449	isocitrate dehydrogenase (NAD+) activity	4280-05-01	20/76374	0.00420727	0.0143162	0.00840847	BnaA01g02160D/BnaA08g10700D/BnaA08g30580D/BnaC01g03290D/BnaC03g65310D	5
molecular_function	serine-type carboxypeptidase activity	GO:0004185	serine-type carboxypeptidase activity	17/4280	149/76374	0.00427791	0.0145168	0.00852629	BnaA02g06090D/BnaA03g08760D/BnaA03g08770D/BnaA04g16130D/BnaA08g18600D/BnaA09g27540D/BnaA09g41720D/BnaA09g41730D/BnaA10g13620D/BnaC03g11090D/BnaC03g58280D/BnaC04g39380D/BnaC05g51120D/BnaC08g34310D/BnaC08g34320D/BnaC09g36100D/BnaCnng57600D	17
biological_process	response to freezing	GO:0050826	response to freezing	37/4280	418/76374	0.00441698	0.0149479	0.00877949	BnaA03g01920D/BnaA03g35810D/BnaA03g51310D/BnaA04g25980D/BnaA05g04460D/BnaA05g10850D/BnaA05g20380D/BnaA07g00770D/BnaA07g00800D/BnaA07g00840D/BnaA07g00850D/BnaA08g12630D/BnaA09g15510D/BnaA09g43930D/BnaA10g11930D/BnaA10g12910D/BnaA10g15080D/BnaAnng16460D/BnaAnng31710D/BnaAnng01630D/BnaC01g15410D/BnaC02g02070D/BnaC03g02440D/BnaC03g41640D/BnaC03g67740D/BnaC04g03880D/BnaC04g12390D/BnaC04g50050D/BnaC07g…	37
molecular_function	phosphoacetylglucosamine mutase activity	GO:0004610	phosphoacetylglucosamine mutase activity	4280-04-01	13/76374	0.00467801	0.0156185	0.00917335	BnaA03g06870D/BnaA10g16760D/BnaC03g08770D/BnaC09g39780D	4
biological_process	UDP-N-acetylglucosamine biosynthetic process	GO:0006048	UDP-N-acetylglucosamine biosynthetic process	4280-04-01	13/76374	0.00467801	0.0156185	0.00917335	BnaA03g06870D/BnaA10g16760D/BnaC03g08770D/BnaC09g39780D	4
biological_process	protein monoubiquitination	GO:0006513	protein monoubiquitination	4280-04-01	13/76374	0.00467801	0.0156185	0.00917335	BnaA09g40210D/BnaA09g40520D/BnaAnng35490D/BnaC08g32960D	4
molecular_function	NADPH binding	GO:0070402	NADPH binding	4280-04-01	13/76374	0.00467801	0.0156185	0.00917335	BnaA03g20590D/BnaA04g25510D/BnaC03g24630D/BnaC04g49400D	4
biological_process	thalianol metabolic process	GO:0080003	thalianol metabolic process	4280-04-01	13/76374	0.00467801	0.0156185	0.00917335	BnaA04g13470D/BnaA08g03170D/BnaA09g42330D/BnaC08g34800D	4
biological_process	negative regulation of leaf senescence	GO:1900056	negative regulation of leaf senescence	4280-06-01	29/76374	0.00480133	0.0159873	0.00938993	BnaA03g19960D/BnaA04g24740D/BnaA05g34370D/BnaC03g23960D/BnaC04g48620D/BnaC04g52880D	6
molecular_function	ferric-chelate reductase activity	GO:0000293	ferric-chelate reductase activity	4280-05-01	21/76374	0.00527018	0.0174084	0.0102246	BnaA10g00390D/BnaCnng08730D/BnaCnng08740D/BnaCnng65560D/BnaCnng02450D	5
cellular_component	DNA topoisomerase type II (double strand cut, ATP-hydrolyzing) complex	GO:0009330	DNA topoisomerase type II (double strand cut, ATP-hydrolyzing) complex	4280-05-01	21/76374	0.00527018	0.0174084	0.0102246	BnaA05g20130D/BnaA06g27100D/BnaA09g04800D/BnaC05g31500D/BnaC07g29850D	5
molecular_function	caffeoyl-CoA O-methyltransferase activity	GO:0042409	caffeoyl-CoA O-methyltransferase activity	4280-05-01	21/76374	0.00527018	0.0174084	0.0102246	BnaA02g13460D/BnaA02g13470D/BnaA07g26750D/BnaC02g17730D/BnaC06g29150D	5
biological_process	aromatic amino acid family biosynthetic process	GO:0009073	aromatic amino acid family biosynthetic process	24/4280	243/76374	0.00532385	0.0175391	0.0103014	BnaA03g02420D/BnaA03g50490D/BnaA04g27460D/BnaA07g03890D/BnaA09g37540D/BnaA09g39610D/BnaA10g06360D/BnaA10g12350D/BnaA10g23080D/BnaAnng06210D/BnaC02g01240D/BnaC02g36810D/BnaC02g38590D/BnaC03g03440D/BnaC04g21530D/BnaC04g23220D/BnaC07g04860D/BnaC08g29580D/BnaC08g31970D/BnaC09g29030D/BnaC09g34640D/BnaC09g47630D/BnaCnng55460D/BnaCnng09550D	24
biological_process	gene silencing	GO:0016458	gene silencing	13/4280	104/76374	0.0054586	0.0179354	0.0105341	BnaA02g02650D/BnaA02g03470D/BnaA05g23170D/BnaA05g35600D/BnaA07g33530D/BnaC02g06090D/BnaC02g07160D/BnaC02g13720D/BnaC04g27750D/BnaC05g25280D/BnaC06g38120D/BnaC08g05160D/BnaCnng40230D	13
molecular_function	N,N-dimethylaniline monooxygenase activity	GO:0004499	N,N-dimethylaniline monooxygenase activity	4280-10-01	70/76374	0.00550257	0.0179847	0.0105631	BnaA06g13350D/BnaA08g22130D/BnaA09g44240D/BnaA09g44250D/BnaA09g44260D/BnaC05g14910D/BnaC08g18680D/BnaC08g49390D/BnaC08g49410D/BnaCnng77080D	10
molecular_function	transmembrane receptor protein serine/threonine kinase activity	GO:0004675	transmembrane receptor protein serine/threonine kinase activity	4280-10-01	70/76374	0.00550257	0.0179847	0.0105631	BnaA01g09050D/BnaA03g43720D/BnaC01g10640D/BnaC01g10660D/BnaC03g62610D/BnaC03g62620D/BnaC07g35180D/BnaC08g11340D/BnaC08g11350D/BnaC08g11370D	10
biological_process	proline biosynthetic process	GO:0006561	proline biosynthetic process	4280-06-01	30/76374	0.00572139	0.018602	0.0109257	BnaA03g19960D/BnaA04g24740D/BnaA05g34370D/BnaC03g23960D/BnaC04g48620D/BnaC04g52880D	6
biological_process	retrograde transport, endosome to Golgi	GO:0042147	retrograde transport, endosome to Golgi	4280-06-01	30/76374	0.00572139	0.018602	0.0109257	BnaA02g17560D/BnaA07g32180D/BnaC02g23370D/BnaC02g23380D/BnaC06g36550D/BnaC06g36560D	6
biological_process	cobalt ion transport	GO:0006824	cobalt ion transport	4280-04-01	14/76374	0.0062612	0.0200941	0.011802	BnaA08g10880D/BnaAnng11650D/BnaC01g03430D/BnaC03g65540D	4
biological_process	production of lsiRNA involved in RNA interference	GO:0010599	production of lsiRNA involved in RNA interference	4280-04-01	14/76374	0.0062612	0.0200941	0.011802	BnaA10g00800D/BnaA10g15080D/BnaC05g00860D/BnaC09g37430D	4
biological_process	positive regulation of anthocyanin metabolic process	GO:0031539	positive regulation of anthocyanin metabolic process	4280-04-01	14/76374	0.0062612	0.0200941	0.011802	BnaA02g00920D/BnaA10g21200D/BnaC09g45380D/BnaCnng20200D	4
molecular_function	camalexin binding	GO:2001147	camalexin binding	4280-04-01	14/76374	0.0062612	0.0200941	0.011802	BnaA08g27280D/BnaA10g01510D/BnaC05g01540D/BnaC08g00080D	4
molecular_function	quercitrin binding	GO:2001227	quercitrin binding	4280-04-01	14/76374	0.0062612	0.0200941	0.011802	BnaA08g27280D/BnaA10g01510D/BnaC05g01540D/BnaC08g00080D	4
biological_process	protein homooligomerization	GO:0051260	protein homooligomerization	4280-08-01	50/76374	0.00629442	0.0201486	0.0118341	BnaA06g02560D/BnaA06g02570D/BnaA06g02580D/BnaAnng02880D/BnaC06g04250D/BnaC06g04260D/BnaC06g04270D/BnaCnng57680D	8
biological_process	regulation of stomatal movement	GO:0010119	regulation of stomatal movement	25/4280	260/76374	0.00633622	0.0202303	0.011882	BnaA01g03110D/BnaA02g14330D/BnaA02g14340D/BnaA02g14850D/BnaA02g31220D/BnaA04g19110D/BnaA05g34990D/BnaA06g19860D/BnaA06g28650D/BnaA07g28080D/BnaA07g38790D/BnaA09g03810D/BnaAnng41460D/BnaC01g04370D/BnaC03g18300D/BnaC03g53620D/BnaC04g11750D/BnaC04g43440D/BnaC06g30760D/BnaC07g28080D/BnaC09g03240D/BnaCnng68200D/BnaCnng71550D/BnaCnng31770D/BnaCnng63520D	25
molecular_function	dimethylallyltranstransferase activity	GO:0004161	dimethylallyltranstransferase activity	4280-05-01	22/76374	0.00650968	0.0207308	0.012176	BnaA01g01020D/BnaA08g15440D/BnaAnng18270D/BnaC01g02050D/BnaCnng67790D	5
biological_process	lipid storage	GO:0019915	lipid storage	37/4280	429/76374	0.00664995	0.0210797	0.0123809	BnaA03g01920D/BnaA03g35810D/BnaA03g51310D/BnaA04g25980D/BnaA05g04460D/BnaA05g10850D/BnaA05g20380D/BnaA07g00770D/BnaA07g00800D/BnaA07g00840D/BnaA07g00850D/BnaA08g12630D/BnaA09g15510D/BnaA09g43930D/BnaA10g11930D/BnaA10g12910D/BnaA10g15080D/BnaAnng16460D/BnaAnng31710D/BnaAnng01630D/BnaC01g15410D/BnaC02g02070D/BnaC03g02440D/BnaC03g41640D/BnaC03g67740D/BnaC04g03880D/BnaC04g12390D/BnaC04g50050D/BnaC07g…	37
molecular_function	nucleotidyltransferase activity	GO:0016779	nucleotidyltransferase activity	4280-09-01	61/76374	0.00667014	0.0210797	0.0123809	BnaA04g22850D/BnaA04g26310D/BnaA06g35040D/BnaA06g35060D/BnaA07g10940D/BnaC04g46570D/BnaC04g50360D/BnaC05g47890D/BnaC07g20630D	9
biological_process	negative regulation of MAP kinase activity	GO:0043407	negative regulation of MAP kinase activity	4280-09-01	61/76374	0.00667014	0.0210797	0.0123809	BnaA03g16260D/BnaA03g40730D/BnaA04g20710D/BnaA05g08340D/BnaC03g19530D/BnaC04g09400D/BnaC04g44700D/BnaC07g31660D/BnaC07g48810D	9
molecular_function	DNA topoisomerase type II (double strand cut, ATP-hydrolyzing) activity	GO:0003918	DNA topoisomerase type II (double strand cut, ATP-hydrolyzing) activity	4280-06-01	31/76374	0.00676365	0.021321	0.0125226	BnaA01g29970D/BnaA05g20130D/BnaA09g11340D/BnaC01g37870D/BnaC05g31500D/BnaC09g11780D	6
biological_process	regulation of gene expression by genetic imprinting	GO:0006349	regulation of gene expression by genetic imprinting	4280-08-01	51/76374	0.00710624	0.0223442	0.0131236	BnaA02g11340D/BnaA03g13220D/BnaA05g08350D/BnaA10g08130D/BnaA10g08150D/BnaC02g15870D/BnaC04g09410D/BnaC09g27450D	8
molecular_function	kinase binding	GO:0019900	kinase binding	4280-06-01	32/76374	0.00793678	0.0248926	0.0146204	BnaA01g30820D/BnaA03g32140D/BnaA05g26830D/BnaC03g37420D/BnaC05g40860D/BnaCnng23010D	6
molecular_function	chitin binding	GO:0008061	chitin binding	4280-08-01	52/76374	0.00799453	0.0249478	0.0146528	BnaA03g20290D/BnaA03g20330D/BnaA04g25230D/BnaA05g03420D/BnaC03g24270D/BnaC03g24340D/BnaC04g49100D/BnaC04g53030D	8
biological_process	regulation of innate immune response	GO:0045088	regulation of innate immune response	4280-08-01	52/76374	0.00799453	0.0249478	0.0146528	BnaA01g15310D/BnaA04g21140D/BnaA05g07500D/BnaA08g14460D/BnaA09g46230D/BnaC01g18130D/BnaC08g15920D/BnaC08g40290D	8
molecular_function	inositol monophosphate 1-phosphatase activity	GO:0008934	inositol monophosphate 1-phosphatase activity	4280-04-01	15/76374	0.00816333	0.0252839	0.0148502	BnaA01g05350D/BnaA08g16710D/BnaC01g00210D/BnaC03g60380D	4
cellular_component	citrate lyase complex	GO:0009346	citrate lyase complex	4280-04-01	15/76374	0.00816333	0.0252839	0.0148502	BnaA08g26390D/BnaA08g26420D/BnaCnng06880D/BnaCnng53790D	4
biological_process	positive regulation of G2/M transition of mitotic cell cycle	GO:0010971	positive regulation of G2/M transition of mitotic cell cycle	4280-04-01	15/76374	0.00816333	0.0252839	0.0148502	BnaA02g23350D/BnaA06g36960D/BnaAnng17270D/BnaC04g17680D	4
biological_process	leaf development	GO:0048366	leaf development	30/4280	335/76374	0.0081934	0.0253139	0.0148678	BnaA01g03110D/BnaA01g37200D/BnaA02g23750D/BnaA03g05930D/BnaA03g09570D/BnaA05g25680D/BnaA07g25370D/BnaA08g09280D/BnaA08g09300D/BnaA10g01570D/BnaAnng41460D/BnaAnng05470D/BnaAnng27300D/BnaAnng27310D/BnaAnng32680D/BnaC01g04370D/BnaC01g11930D/BnaC01g37470D/BnaC01g42570D/BnaC01g42580D/BnaC02g27020D/BnaC02g47480D/BnaC03g07690D/BnaC03g63590D/BnaC04g24450D/BnaC05g39590D/BnaC05g50440D/BnaC06g27150D/BnaC07g…	30
biological_process	microtubule-based process	GO:0007017	microtubule-based process	4280-09-01	63/76374	0.00823962	0.0253936	0.0149146	BnaA06g17780D/BnaA06g20530D/BnaA06g22200D/BnaAnng23580D/BnaC01g25000D/BnaC03g51550D/BnaC03g56170D/BnaC03g75120D/BnaC04g10450D	9
biological_process	polar nucleus fusion	GO:0010197	polar nucleus fusion	4280-11-01	86/76374	0.00855098	0.0262879	0.0154399	BnaA02g25890D/BnaA03g16450D/BnaA04g20970D/BnaA05g08310D/BnaA05g11470D/BnaC02g47740D/BnaC03g17380D/BnaC03g19820D/BnaC04g09330D/BnaC04g13580D/BnaC04g44970D	11
biological_process	gibberellic acid mediated signaling pathway	GO:0009740	gibberellic acid mediated signaling pathway	27/4280	295/76374	0.00888943	0.0272609	0.0160114	BnaA01g16290D/BnaA01g25630D/BnaA02g00920D/BnaA03g27440D/BnaA03g48520D/BnaA05g18870D/BnaA05g33770D/BnaA06g31880D/BnaA09g02150D/BnaA09g28260D/BnaA10g21200D/BnaC01g19390D/BnaC01g32720D/BnaC03g32460D/BnaC04g29170D/BnaC05g31880D/BnaC05g48910D/BnaC07g24710D/BnaC07g40800D/BnaC09g01550D/BnaC09g45380D/BnaCnng42270D/BnaCnng42290D/BnaCnng42320D/BnaCnng63150D/BnaCnng20200D/BnaUnng03710D	27
molecular_function	chaperone binding	GO:0051087	chaperone binding	4280-08-01	53/76374	0.00896355	0.0274205	0.0161051	BnaA03g29980D/BnaA05g30250D/BnaA08g24960D/BnaA10g09440D/BnaC03g35220D/BnaC05g44600D/BnaC08g15310D/BnaC09g31720D	8
biological_process	regulation of seed germination	GO:0010029	regulation of seed germination	18/4280	174/76374	0.00918816	0.0280386	0.0164681	BnaA03g34390D/BnaA03g37960D/BnaA03g54900D/BnaA04g07540D/BnaA05g22950D/BnaA06g07430D/BnaA06g22580D/BnaA10g27200D/BnaAnng00320D/BnaC02g03560D/BnaC03g00690D/BnaC03g39830D/BnaC03g44990D/BnaC03g74830D/BnaC04g29780D/BnaC05g08850D/BnaC05g36390D/BnaCnng03530D	18
biological_process	regulation of meristem development	GO:0048509	regulation of meristem development	4280-06-01	33/76374	0.00924931	0.028156	0.0165371	BnaA03g37960D/BnaA04g07540D/BnaA07g04200D/BnaC01g25910D/BnaC03g44990D/BnaC04g29780D	6
biological_process	triglyceride biosynthetic process	GO:0019432	triglyceride biosynthetic process	4280-07-01	43/76374	0.00940592	0.0285627	0.016776	BnaA01g03110D/BnaA01g31630D/BnaA05g28340D/BnaAnng36930D/BnaAnng41460D/BnaC01g04370D/BnaC05g42510D	7
molecular_function	glutathione transferase activity	GO:0004364	glutathione transferase activity	17/4280	162/76374	0.00972805	0.0294689	0.0173082	BnaA02g26370D/BnaA06g11500D/BnaA06g34160D/BnaA07g31660D/BnaA08g27280D/BnaA09g19060D/BnaA10g01510D/BnaC02g34440D/BnaC05g01540D/BnaC05g13350D/BnaC06g35480D/BnaC06g35490D/BnaC07g21740D/BnaC08g00080D/BnaC08g37940D/BnaC09g20710D/BnaCnng35440D	17
molecular_function	transcription coregulator activity	GO:0003712	transcription coregulator activity	4280-11-01	88/76374	0.01011	0.0305514	0.017944	BnaA02g15970D/BnaA07g30150D/BnaA07g34570D/BnaAnng24420D/BnaC02g21390D/BnaC02g25400D/BnaC06g33590D/BnaC06g33600D/BnaC06g39410D/BnaCnng71420D/BnaCnng55200D	11
biological_process	photoreactive repair	GO:0000719	photoreactive repair	4280-04-01	16/76374	0.0104078	0.0312235	0.0183388	BnaA03g06870D/BnaA10g16760D/BnaC03g08770D/BnaC09g39780D	4
molecular_function	miRNA binding	GO:0035198	miRNA binding	4280-04-01	16/76374	0.0104078	0.0312235	0.0183388	BnaA06g05600D/BnaA08g26200D/BnaC05g07140D/BnaC08g13800D	4
molecular_function	hydroxycinnamoyltransferase activity	GO:0050734	hydroxycinnamoyltransferase activity	4280-04-01	16/76374	0.0104078	0.0312235	0.0183388	BnaAnng22360D/BnaC09g09810D/BnaCnng30570D/BnaCnng39330D	4
biological_process	cytoskeleton organization	GO:0007010	cytoskeleton organization	38/4280	457/76374	0.0105744	0.0316467	0.0185873	BnaA01g10800D/BnaA01g15940D/BnaA02g20120D/BnaA02g20240D/BnaA02g22660D/BnaA03g44640D/BnaA03g48300D/BnaA04g10680D/BnaA04g12320D/BnaA04g12330D/BnaA08g09560D/BnaA08g14280D/BnaA09g02050D/BnaA09g17090D/BnaA10g28430D/BnaAnng09960D/BnaC01g12380D/BnaC01g19050D/BnaC02g31030D/BnaC02g45550D/BnaC03g38970D/BnaC03g43090D/BnaC03g47320D/BnaC03g63960D/BnaC04g32990D/BnaC04g33330D/BnaC05g49960D/BnaC06g21370D/BnaC07g…	38
molecular_function	transmembrane transporter activity	GO:0022857	transmembrane transporter activity	4280-10-01	77/76374	0.0107009	0.0319484	0.0187645	BnaA01g00090D/BnaA03g38120D/BnaA04g16060D/BnaA07g13410D/BnaC01g01000D/BnaC03g74410D/BnaC03g74430D/BnaC04g16480D/BnaC04g39330D/BnaC07g04170D	10
molecular_function	ATPase activity	GO:0016887	ATPase activity	37/4280	443/76374	0.01079	0.0321371	0.0188754	BnaA01g19990D/BnaA02g03330D/BnaA02g20570D/BnaA02g22730D/BnaA03g10250D/BnaA03g26160D/BnaA06g25280D/BnaA06g31390D/BnaA07g26330D/BnaA09g00820D/BnaA09g09620D/BnaA10g11480D/BnaA10g17580D/BnaAnng18710D/BnaAnng18720D/BnaAnng09720D/BnaC01g24810D/BnaC02g06950D/BnaC02g27280D/BnaC03g12930D/BnaC03g30900D/BnaC03g48340D/BnaC06g04240D/BnaC06g08510D/BnaC07g25180D/BnaC07g25190D/BnaC08g19420D/BnaC08g30110D/BnaC08g…	37
biological_process	inositol phosphate dephosphorylation	GO:0046855	inositol phosphate dephosphorylation	4280-12-01	101/76374	0.0109729	0.0326036	0.0191493	BnaA03g16260D/BnaA04g20710D/BnaA05g08340D/BnaA09g50320D/BnaA10g03640D/BnaC03g19530D/BnaC03g24560D/BnaC04g09400D/BnaC04g44700D/BnaC05g03560D/BnaC07g48810D/BnaC08g44300D	12
molecular_function	asparagine synthase (glutamine-hydrolyzing) activity	GO:0004066	asparagine synthase (glutamine-hydrolyzing) activity	4280-05-01	25/76374	0.0114254	0.0338671	0.0198914	BnaA06g17510D/BnaA06g20540D/BnaC03g53730D/BnaC03g75390D/BnaCnng72260D	5
molecular_function	galactosyltransferase activity	GO:0008378	galactosyltransferase activity	4280-10-01	78/76374	0.0116743	0.0345227	0.0202765	BnaA07g10760D/BnaA08g21020D/BnaA09g13920D/BnaAnng04160D/BnaAnng04350D/BnaC05g17320D/BnaC08g20100D/BnaCnng55220D/BnaCnng11840D/BnaCnng18920D	10
molecular_function	phosphatidylinositol-4,5-bisphosphate 5-phosphatase activity	GO:0004439	phosphatidylinositol-4,5-bisphosphate 5-phosphatase activity	4280-07-01	45/76374	0.0120233	0.0354702	0.020833	BnaA03g16260D/BnaA04g20710D/BnaA05g08340D/BnaC03g19530D/BnaC04g09400D/BnaC04g44700D/BnaC07g48810D	7
biological_process	suberin biosynthetic process	GO:0010345	suberin biosynthetic process	4280-08-01	56/76374	0.0123973	0.0364868	0.0214301	BnaA02g22340D/BnaA06g36580D/BnaA08g27750D/BnaA10g02480D/BnaC02g30500D/BnaC05g02350D/BnaC07g17300D/BnaCnng41340D	8
biological_process	glucose 1-phosphate metabolic process	GO:0019255	glucose 1-phosphate metabolic process	4280-04-01	17/76374	0.0130156	0.0377697	0.0221836	BnaA03g06870D/BnaA10g16760D/BnaC03g08770D/BnaC09g39780D	4
biological_process	secretion by cell	GO:0032940	secretion by cell	4280-04-01	17/76374	0.0130156	0.0377697	0.0221836	BnaA03g04390D/BnaA03g04400D/BnaA09g25450D/BnaC03g05930D	4
molecular_function	chalcone isomerase activity	GO:0045430	chalcone isomerase activity	4280-04-01	17/76374	0.0130156	0.0377697	0.0221836	BnaA03g20290D/BnaA05g03420D/BnaC03g24270D/BnaC04g53030D	4
biological_process	regulation of developmental growth	GO:0048638	regulation of developmental growth	4280-04-01	17/76374	0.0130156	0.0377697	0.0221836	BnaA03g35810D/BnaA05g20380D/BnaC01g15410D/BnaC03g41640D	4
biological_process	negative regulation of response to water deprivation	GO:0080148	negative regulation of response to water deprivation	4280-04-01	17/76374	0.0130156	0.0377697	0.0221836	BnaA03g27370D/BnaA05g33740D/BnaC03g32370D/BnaC05g48940D	4
biological_process	abscisic acid transport	GO:0080168	abscisic acid transport	4280-04-01	17/76374	0.0130156	0.0377697	0.0221836	BnaA06g10230D/BnaA09g56890D/BnaC05g11890D/BnaC08g38830D	4
molecular_function	Hsp90 protein binding	GO:0051879	Hsp90 protein binding	4280-05-01	26/76374	0.0135059	0.039101	0.0229655	BnaA06g10370D/BnaA07g19900D/BnaA09g56690D/BnaC05g11960D/BnaC06g19200D	5
biological_process	somatic cell DNA recombination	GO:0016444	somatic cell DNA recombination	4280-12-01	104/76374	0.013661	0.0394581	0.0231753	BnaA01g29970D/BnaA04g02460D/BnaA07g10820D/BnaA08g27310D/BnaA09g36650D/BnaA09g51090D/BnaC01g37870D/BnaC04g24300D/BnaC05g18280D/BnaC08g00110D/BnaC08g28240D/BnaC08g45910D	12
biological_process	plant-type hypersensitive response	GO:0009626	plant-type hypersensitive response	17/4280	169/76374	0.014398	0.0414904	0.0243689	BnaA06g13350D/BnaA07g36800D/BnaA08g09410D/BnaA08g22130D/BnaA09g28170D/BnaA09g44240D/BnaA09g44250D/BnaA09g44260D/BnaC05g14910D/BnaC05g21060D/BnaC07g11080D/BnaC07g18090D/BnaC07g36370D/BnaC08g18680D/BnaC08g49390D/BnaC08g49410D/BnaCnng77080D	17
biological_process	cellular protein modification process	GO:0006464	cellular protein modification process	4280-11-01	93/76374	0.0149605	0.0430115	0.0252623	BnaA03g15110D/BnaA04g22230D/BnaA06g21550D/BnaA07g37050D/BnaA09g19810D/BnaA10g01570D/BnaC02g27020D/BnaC03g18130D/BnaC04g45970D/BnaC07g12170D/BnaC08g45900D	11
biological_process	microgametogenesis	GO:0055046	microgametogenesis	4280-07-01	47/76374	0.0151286	0.0433942	0.025487	BnaA02g05410D/BnaA03g08320D/BnaA10g14090D/BnaC03g10580D/BnaC05g37900D/BnaC08g49570D/BnaC09g36590D	7
biological_process	regulation of DNA replication	GO:0006275	regulation of DNA replication	37/4280	454/76374	0.0153606	0.0439583	0.0258184	BnaA02g03470D/BnaA02g19780D/BnaA03g54890D/BnaA03g57140D/BnaA05g23170D/BnaA05g35600D/BnaA06g10270D/BnaA06g23880D/BnaA07g10820D/BnaA07g19840D/BnaA07g33530D/BnaA07g35680D/BnaA08g23790D/BnaA08g27310D/BnaA09g22090D/BnaA09g51090D/BnaA09g56610D/BnaA10g27180D/BnaC02g07160D/BnaC02g13720D/BnaC02g23150D/BnaC03g00700D/BnaC03g49350D/BnaC05g18280D/BnaC05g25280D/BnaC05g49810D/BnaC06g19140D/BnaC06g38120D/BnaC06g…	37
biological_process	regulation of ethylene-activated signaling pathway	GO:0010104	regulation of ethylene-activated signaling pathway	4280-03-01	10/76374	0.0156719	0.0446435	0.0262208	BnaA08g09410D/BnaC07g18090D/BnaC07g36370D	3
biological_process	cellular response to light intensity	GO:0071484	cellular response to light intensity	4280-03-01	10/76374	0.0156719	0.0446435	0.0262208	BnaA03g38080D/BnaC03g74470D/BnaC07g04150D	3
biological_process	arginine biosynthetic process	GO:0006526	arginine biosynthetic process	4280-05-01	27/76374	0.015827	0.0446699	0.0262363	BnaA01g00340D/BnaA03g54190D/BnaC01g01340D/BnaC03g75930D/BnaC07g46690D	5
biological_process	defense response by callose deposition	GO:0052542	defense response by callose deposition	24/4280	267/76374	0.0159253	0.0446699	0.0262363	BnaA01g02730D/BnaA01g02740D/BnaA02g11580D/BnaA02g11590D/BnaA02g16780D/BnaA03g52790D/BnaA07g27250D/BnaA07g27260D/BnaA07g31480D/BnaA08g11230D/BnaA08g16360D/BnaC01g04000D/BnaC01g04010D/BnaC01g04020D/BnaC02g15380D/BnaC02g22790D/BnaC02g29150D/BnaC03g66160D/BnaC03g76350D/BnaC06g30250D/BnaC06g35270D/BnaC08g41460D/BnaCnng50580D/BnaCnng50590D	24
molecular_function	1-phosphatidylinositol 4-kinase activity	GO:0004430	1-phosphatidylinositol 4-kinase activity	4280-04-01	18/76374	0.0160049	0.0446699	0.0262363	BnaA03g21460D/BnaA04g29680D/BnaC03g25840D/BnaC04g50850D	4
biological_process	glyoxylate cycle	GO:0006097	glyoxylate cycle	4280-04-01	18/76374	0.0160049	0.0446699	0.0262363	BnaAnng41760D/BnaAnng00830D/BnaC02g02870D/BnaC06g14420D	4
biological_process	far-red light signaling pathway	GO:0010018	far-red light signaling pathway	4280-04-01	18/76374	0.0160049	0.0446699	0.0262363	BnaA06g05470D/BnaA09g48410D/BnaC08g42660D/BnaCnng19880D	4
molecular_function	(+)-abscisic acid 8'-hydroxylase activity	GO:0010295	(+)-abscisic acid 8'-hydroxylase activity	4280-04-01	18/76374	0.0160049	0.0446699	0.0262363	BnaA03g35180D/BnaA05g20890D/BnaC05g33590D/BnaCnng41300D	4
cellular_component	extrinsic component of endoplasmic reticulum membrane	GO:0042406	extrinsic component of endoplasmic reticulum membrane	4280-04-01	18/76374	0.0160049	0.0446699	0.0262363	BnaA03g20290D/BnaA05g03420D/BnaC03g24270D/BnaC04g53030D	4
biological_process	fruit morphogenesis	GO:0048530	fruit morphogenesis	4280-04-01	18/76374	0.0160049	0.0446699	0.0262363	BnaA01g10120D/BnaA01g10160D/BnaC01g11960D/BnaC03g63530D	4
biological_process	secondary growth	GO:0080117	secondary growth	4280-04-01	18/76374	0.0160049	0.0446699	0.0262363	BnaA03g37960D/BnaA04g07540D/BnaC03g44990D/BnaC04g29780D	4
molecular_function	protein tyrosine phosphatase activity	GO:0004725	protein tyrosine phosphatase activity	4280-10-01	82/76374	0.0162475	0.045144	0.0265148	BnaA03g16260D/BnaA04g03750D/BnaA04g20710D/BnaA05g08340D/BnaC03g19530D/BnaC04g09400D/BnaC04g25620D/BnaC04g44700D/BnaC07g31660D/BnaC07g48810D	10
biological_process	peptidyl-tyrosine dephosphorylation	GO:0035335	peptidyl-tyrosine dephosphorylation	4280-10-01	82/76374	0.0162475	0.045144	0.0265148	BnaA03g16260D/BnaA04g03750D/BnaA04g20710D/BnaA05g08340D/BnaC03g19530D/BnaC04g09400D/BnaC04g25620D/BnaC04g44700D/BnaC07g31660D/BnaC07g48810D	10
biological_process	developmental growth	GO:0048589	developmental growth	15/4280	145/76374	0.0163801	0.0454108	0.0266715	BnaA01g09480D/BnaA03g04390D/BnaA03g04400D/BnaA04g13470D/BnaA04g25980D/BnaA05g04460D/BnaA08g03170D/BnaA09g25450D/BnaA09g42330D/BnaC01g11040D/BnaC03g05930D/BnaC04g03880D/BnaC04g50050D/BnaC07g50140D/BnaC08g34800D	15
cellular_component	nuclear speck	GO:0016607	nuclear speck	4280-12-01	107/76374	0.0168236	0.0465366	0.0273327	BnaA01g14750D/BnaA03g47460D/BnaA06g39950D/BnaA08g28490D/BnaA08g28500D/BnaA08g30960D/BnaAnng36610D/BnaC01g41640D/BnaC07g39690D/BnaC08g44690D/BnaC08g47240D/BnaCnng69360D	12
biological_process	mRNA export from nucleus	GO:0006406	mRNA export from nucleus	24/4280	269/76374	0.017278	0.0476873	0.0280086	BnaA01g16980D/BnaA02g00920D/BnaA03g01920D/BnaA03g57210D/BnaA04g25980D/BnaA05g00970D/BnaA05g04460D/BnaA08g02260D/BnaA08g13850D/BnaA09g15510D/BnaA10g21200D/BnaAnng01630D/BnaC02g02070D/BnaC03g02440D/BnaC03g30140D/BnaC04g00540D/BnaC04g03880D/BnaC04g50050D/BnaC06g26660D/BnaC08g12890D/BnaC09g21750D/BnaC09g45380D/BnaC09g51510D/BnaCnng20200D	24
biological_process	obsolete GTP catabolic process	GO:0006184	obsolete GTP catabolic process	39/4280	489/76374	0.0179897	0.0495416	0.0290976	BnaA01g02730D/BnaA01g02740D/BnaA01g10800D/BnaA02g22660D/BnaA03g44640D/BnaA03g52790D/BnaA06g17780D/BnaA06g20530D/BnaA06g22200D/BnaA06g39950D/BnaA08g09560D/BnaA08g11230D/BnaA08g28490D/BnaA08g28500D/BnaA09g17090D/BnaA10g28430D/BnaAnng36610D/BnaAnng23580D/BnaAnng09960D/BnaC01g04000D/BnaC01g04010D/BnaC01g12380D/BnaC01g25000D/BnaC02g31030D/BnaC03g43090D/BnaC03g51550D/BnaC03g56170D/BnaC03g63960D/BnaC03g…	39

## Sheet: Table S7
Table S7. Expression analysis of BnARI genes in twelve tissues
			gene_id	Root	Leaf	Bud	Silique	Stamen	New petal	Blossomy petal	Wilting petal	Stem	Sepal	Ovule	Pericarp
subfamily A	ARI1	AT4G34370	BnaC01g04040D	72.6495	23.2862	31.4299	6.85084	11.1003	23.4362	25.4484	20.2223	11.3337	20.2847	24.7232	12.4547
			BnaA01g02770D	65.1799	26.3863	31.039	14.1726	26.1373	60.941	21.9314	23.7995	11.6716	27.1315	39.0958	22.3697
	ARI2	AT2G16090	BnaA07g03810D	6.59301	5.983	9.16964	1.95213	3.45415	3.51743	3.17769	1.89795	2.74468	4.98589	3.79475	2.19305
			BnaC07g05410D	6.91108	5.21432	7.92062	2.25257	3.60115	3.16532	5.69771	5.03691	4.78549	8.05109	4.82456	5.25829
	ARI3	AT3G27710	BnaA09g02140D	0	0	1.01625	0	0.432936	0	0.214086	0	0	0	0.861715	0
			BnaA02g29030D	0.91183	0	2.31304	0	0	0.716014	0.237378	0.222473	0.239654	0.236735	0.239492	0
			BnaC09g01530D	0	0	0.2347	0	0	0	0	0	0	0	0.236302	0
			BnaC02g37060D	12.3498	0.424154	2.24735	0.825802	0.677433	0	0	0.676521	0.47457	0	4.26084	0.681876
subfamily B	ARI5	AT1G05890	BnaC02g04010D	0	0	0.195452	0	0	0	0	0	0	0	0	0
			BnaC05g04050D	161.35	14.8676	20.5858	4.98734	5.14944	2.53388	7.44346	10.0511	9.63364	13.9814	3.8393	17.1065
			BnaA02g34990D	2.79513	0.120305	0.19026	0.402222	0	0.20832	1.44625	0.896304	0.208434	0	0.208311	0.394576
			BnaA10g03930D	56.4479	7.46484	10.4218	1.84625	2.84335	1.95477	5.67742	6.13819	5.5068	12.0751	0.98076	7.60661
			BnaA03g03500D	0.218353	0.222521	0.974893	0.846282	0	0	0	0	0	0	0.230853	0
			BnaC03g04990D	7.77008	1.59572	1.76323	1.81256	0.644943	0.645239	0	0.187127	0.646353	0.852356	0	3.7684
	ARI7	AT2G31510	BnaA04g18230D	15.1114	8.73624	19.3248	2.056	5.43357	4.03054	4.00696	3.05977	1.72195	6.136	4.84852	1.81671
			BnaC03g17530D	4.68803	3.00734	3.94791	0.851795	1.88481	1.15864	7.29911	4.51649	1.57236	1.44149	0.973999	1.8354
			BnaC04g42310D	9.26669	6.74167	17.2457	2.15098	4.34818	1.75772	4.65084	5.60643	2.30185	4.08195	5.70963	2.03541
			BnaA08g31720D	11.1297	3.74832	7.40858	1.43868	2.62931	1.55887	5.55682	3.84864	2.46111	6.2303	2.48708	3.67164
			BnaA03g14490D	20.0979	9.18847	14.9781	1.66163	3.89465	5.05039	6.83562	14.9398	3.26611	8.56511	3.17356	4.60145
			BnaC08g01560D	6.98815	2.71198	5.40363	1.87568	2.26684	1.74954	3.95956	2.04391	1.48015	2.69189	3.63775	1.39671
	ARI8	AT1G65430	BnaA02g12100D	11.5598	5.17312	19.5578	2.02459	4.42324	6.9817	4.6897	3.26659	1.96012	5.79135	3.3082	2.17947
			BnaC02g45230D	6.18492	2.32681	8.19258	0.60897	1.96962	1.79028	3.94633	3.54077	1.82086	1.34892	3.48205	2.29412
	ARI9	AT2G31770	BnaAnng26970D	0	0	0.671805	0	0	0	0	0	0	0	0.229199	0
			BnaAnng26980D	0	0	1.52411	0	0	0	0	0	0	0	1.32555	0
			BnaC04g42500D	0	0.187033	5.02239	0.202368	0	8.12617	0	0.198332	0	0	13.8207	0
			BnaA03g14710D	0.597018	0.373443	0.215798	0.209696	0	0	0	0.218405	0	0.214998	0	0.3957
	ARI10	AT2G31760	BnaC04g42490D	0	0	0.543436	0.175019	0	0	0	0	0	0	6.35889	0
	ARI12	AT1G05880	BnaC05g04020D	0.211226	0.40035	0	0	0.429066	0	0	0.346359	0	2.26526	0	1.14041
			BnaA10g03910D	0	0	0	0	0	0	0	0	0	0.20604	0	0
subfamily C	ARI13	AT5G63750	BnaC03g50610D	0.0607518	0	2.7868	0	0	0.514758	0	0	0.0780039	0	0.719358	0
			BnaA02g33880D	36.3738	2.60316	1.9411	2.84304	1.56843	0.261506	0.779603	1.16719	0	0.259098	9.31622	1.2687
			BnaC02g42680D	78.5711	1.9147	5.31938	5.47167	5.46946	2.07726	1.03217	6.48288	4.95394	0.738416	22.2762	4.20598
			BnaA06g22860D	6.67467	0.6054	0.784319	0.208751	0	2.54521	0.42159	0.587995	0.636289	0	1.05787	0.350835
	ARI14	AT5G63730	BnaC03g50620D	152.675	2.52019	18.3905	2.60994	4.27039	11.0953	0.328296	7.56471	3.32436	2.28721	4.86528	3.90774
	ARI16	AT5G08730	BnaC02g01010D	0	0.461095	0	0	0	0	1.09903	0.895436	2.85494	1.41344	0	0
			BnaA06g18370D	0	0	0	2.7543	0	0	0	0	0	0	2.07896	0
			BnaA10g22750D	1.47422	0.690278	2.88034	3.06458	1.17573	0	1.47434	1.30858	0.150047	0	62.8335	0
			BnaAnng05970D	100.5	0	0	0	0	0	4.03818	2.30397	0	0	0	2.7043
			BnaC09g47300D	21.9705	13.0055	8.63592	3.78671	3.20386	13.8207	37.6922	23.246	5.4884	5.38559	68.0403	1.49696
								>50		20-50	19.9-5
									max 161.3

## Sheet: Table S8
Table S8. List of primers used for quantitative reverse transcriptase PCR analysis.
GeneID	Gene name	Fprimer	Rprimer
1	BnaC01g04040D	CCTTCGCTTATTACATGTTCGG	ATCGCTAAAATCATCAAAGGGC
2	BnaA01g02770D	CATACGGATTCATCAAAGCTGG	GAGAATCCGTCTCGATCTGAAT
3	BnaC05g04050D	TCTCAGGTTCCAGTTACAATCC	AATACTGCAACAAACCCCAATC
4	BnaA10g03930D	GCTGTTGGTCAAGATATGTTCG	GAACACAAGCAGGAAACATCAT
5	BnaA02g12100D	CTTCGTCACTACAATTGGTGTG	AGCGTGCAATTTATCAGAAAGG
6	BnaC02g45230D	CAGTGTGCTGAAAAAGAACTGA	CTTATTCTTTGAACTTGCCGCT
7	BnaA02g33880D	GAAAAACCTAGCTATGCTGACG	GTCTCGTTGAAACTCGATGAAG
8	BnaC02g42680D	AAAACAAGGGTTTGACGATCAG	ACAACGTTTAGACCATACTCGT
9	BnaA10g22750D	GACTCTACTCTGTTCTCACGAG	CCTAGATGGATTAAGGCTACGG
10	BnaC09g47300D	TCATGAGGATGGTGATGATGAC	CTTCGTAGCGATCAATCCAAAC
	Bn.ACTIN	CTGGAATTGCTGACCGTATGAG	ATCTGTTGGAAAGTGCTGAGGG

## Sheet: Table S9
Table S9. Expression analysis of BnARI genes under different abiotic stresses
				1h_de	8h_de	4h_cold	24h_cold	4h_ABA	24h_ABA	4h_NaCl	24h_NaCl
subfamily A	ARI1	AT4G34370	BnaC01g04040D	0.0167069	0.878551	0.186267	0.319638	-0.236764	0.384864	0.646484	0.542448
			BnaA01g02770D	0.209936	1.40377	0.32721	0.578468	-0.310725	0.623801	1.00387	0.915786
	ARI2	AT2G16090	BnaA07g03810D	0.36239	1.50446	-0.32097	1.19156	-0.176816	0.288255	1.01662	0.531158
			BnaC07g05410D	0.23151	1.38936	-0.407441	1.04192	-0.0780833	0.466701	0.779861	0.482209
	ARI3	AT3G27710	BnaA09g02140D	0	0	0	0	0	0	0	0
			BnaA02g29030D	-1.96383	1.505	-0.776135	1.31804	-2.59472	-0.0157058	-1.46366	-0.0333706
			BnaC09g01530D	0	0	0	0	0	0	0	0
			BnaC02g37060D	-0.27767	3.52855	-1.25712	0.877414	-2.57237	-0.758001	0.855594	-0.616481
subfamily B	ARI5	AT1G05890	BnaC02g04010D	0	0	0	0	0	0	0	0
			BnaC05g04050D	1.51779	1.98906	1.323	0.854459	-0.39144	1.09339	1.33307	1.08586
			BnaA02g34990D	0	0	0	0	0	0	0	0
			BnaA10g03930D	0.606816	1.01173	0.935912	-0.101219	-0.0536695	0.415943	0.500616	0.22602
			BnaA03g03500D	0	0	0	0	0	0	0	0
			BnaC03g04990D	2.79895	2.81694	2.55568	2.02408	0	1.17793	2.04947	0.100997
	ARI7	AT2G31510	BnaA04g18230D	-0.0563133	1.80841	0.315682	0.220842	0.275211	0.926489	1.35383	1.0688
			BnaC03g17530D	-0.00642584	1.24931	-0.0781768	1.06178	0.0466856	0.663768	1.21988	0.462544
			BnaC04g42310D	-0.395565	0.729416	0.104352	0.0262597	-0.508561	0.124498	0.398327	0.114385
			BnaA08g31720D	0.295758	1.62922	0.239042	1.18917	-0.0321481	0.805555	1.21227	0.645154
			BnaA03g14490D	-0.202037	1.46725	0.0407716	0.801365	0.0983397	0.947714	1.38318	0.514647
			BnaC08g01560D	0.196575	1.34822	0.368393	1.33293	0.0996089	0.892134	1.12644	0.385095
	ARI8	AT1G65430	BnaA02g12100D	-0.777659	0.568092	0.211863	0.106243	-0.527764	0.50177	0.125029	0.522317
			BnaC02g45230D	-0.689768	0.264863	0.0117375	0.163761	-0.512239	0.576078	0.165629	0.263169
	ARI9	AT2G31770	BnaAnng26970D	0	0	0	0	0	0	0	0
			BnaAnng26980D	0	0	0	0	0	0	0	0
			BnaC04g42500D	0.042567	0	0.0527162	0	0.0519826	0	0.0757312	0
			BnaA03g14710D	2.46455	2.06111	1.93589	-1.87446	-0.650772	-1.56129	0.349765	0
	ARI10	AT2G31760	BnaC04g42490D	0	0	0	0	0	0	0	0
	ARI12	AT1G05880	BnaC05g04020D	0	0	0	0	0	0	0	0
			BnaA10g03910D	0	0	0	0	0	0	0	0
subfamily C	ARI13	AT5G63750	BnaC03g50610D	0	0	0	3.86958	0	0	0	0
			BnaA02g33880D	1.31071	-3.12696	0.53211	4.92474	0.781532	3.16573	0.782671	-1.0785
			BnaC02g42680D	0.480577	-0.419468	0.0811656	5.00005	-1.86214	2.65665	0.00812156	-2.33973
			BnaA06g22860D	0	-1.38807	0	2.018	-1.81626	1.11873	1.99593	-0.878623
	ARI14	AT5G63730	BnaC03g50620D	0.304781	-2.14944	0.255303	2.1992	0.662058	1.47777	1.02824	0.531007
	ARI16	AT5G08730	BnaC02g01010D	-1.62956	0	1.03658	-0.528149	0	0	0	0
			BnaA06g18370D	0	0	0	0	0	0	0	0
			BnaA10g22750D	-0.16027	-1.02669	1.91599	4.54714	0	3.19658	2.78952	-0.075569
			BnaAnng05970D	2.01823	1.06537	0	0	0	0	0	0
			BnaC09g47300D	-0.825567	-1.68914	0.895163	2.25271	0.0916316	1.10505	0.69564	-0.527101
			log2 fold change, compared with control	>1.9		-2

## Sheet: Table S10
Table S10. The SNP analysis in BnARI genes
chr	Gene start	Gene end	length	ID	SNP number	subfamily	SNP position	Flowering time	Branch height	Branch number	Early flowering stage	Full flowering time	Plant height	Flowering period	Final flowering time	Late-flowering stage	Main inflorescence length	Main inflorescence silique density	Main inflorescence silique number
chrA01	1363570	1366772	3202	BnaA01g02770D	88	subfamily A	1363731;1363969;1364133;1364142;1364148;1364190;1364277;1364283;1364289;1364301;1364304;1364313;1364328;1364343;1364445;1364448;1364457;1364460;1364466;1364550;1364553;1364589;1364610;1364685;1364712;1364715;1364721;1364727;1364733;1364742;1364833;1364873;1364894;1364919;1364967;1364991;1364996;1365015;1365033;1365036;1365042;1365108;1365164;1365171;1365172;1365263;1365278;1365281;1365290;1365320…
chrA07	3464224	3466892	2668	BnaA07g03810D	23	subfamily A	3464392;3464411;3464536;3464573;3464812;3464946;3464952;3465000;3465093;3465278;3465729;3465923;3465942;3466101;3466103;3466172;3466177;3466193;3466413;3466574;3466626;3466692;3466763
chrA09	1051875	1053449	1574	BnaA09g02140D	14	subfamily A	1052006;1052087;1052192;1052289;1052405;1052445;1052531;1052700;1052780;1052825;1052829;1052858;1053245;1053378
chrC01	2107232	2110597	3365	BnaC01g04040D	13	subfamily A	2107761;2107763;2107851;2107968;2107977;2108019;2110189;2110327;2110356;2110376;2110383;2110385;2110544
chrC02	40014335	40015918	1583	BnaC02g37060D	9	subfamily A	40014371;40014404;40014457;40014575;40014624;40014946;40014959;40015398;40015458
chrC07	8591383	8594140	2757	BnaC07g05410D	31	subfamily A	8591507;8591525;8591540;8591671;8591751;8591870;8591881;8591982;8592009;8592018;8592166;8592170;8592171;8592172;8592345;8592349;8592397;8592662;8592769;8592844;8593031;8593124;8593187;8593261;8593356;8593747;8593961;8593990;8594044;8594065;8594088
chrA02	21265416	21266987	1571	BnaA02g29030D	0	subfamily A	NA
chrC09	836916	838508	1592	BnaC09g01530D	0	subfamily A	NA
chrA02	6326435	6331272	4837	BnaA02g12100D	161	subfamily B	6326742;6326805;6326841;6326844;6326866;6326867;6326905;6326907;6326980;6326985;6327069;6327113;6327129;6327133;6327169;6327180;6327182;6327184;6327186;6327197;6327205;6327206;6327217;6327223;6327257;6327371;6327381;6327440;6327476;6327482;6327487;6327496;6327655;6327657;6327675;6327688;6327697;6327705;6327711;6327752;6327767;6327796;6327801;6327804;6327827;6327829;6327838;6327854;6327859;6327877…	Y	Y		Y	Y	Y	Y	Y	Y		Y	Y
chrA02_random	24816	26477	1661	BnaA02g34990D	35	subfamily B	24828;24931;24979;25098;25142;25193;25203;25204;25210;25255;25271;25273;25274;25325;25364;25380;25493;25508;25586;25661;25860;25925;26000;26168;26174;26237;26241;26263;26281;26282;26287;26304;26324;26412;26417			Y
chrA03	1688116	1689720	1604	BnaA03g03500D	25	subfamily B	1688144;1688248;1688257;1688308;1688329;1688341;1688416;1688475;1688502;1688570;1688578;1688622;1688763;1688940;1689004;1689162;1689199;1689259;1689287;1689354;1689525;1689538;1689590;1689623;1689659
chrA03	6669544	6674154	4610	BnaA03g14490D	98	subfamily B	6669561;6669621;6669626;6669705;6669706;6669729;6669869;6669964;6670139;6670166;6670190;6670217;6670253;6670371;6670421;6670442;6670443;6670444;6670446;6670450;6670451;6670452;6670455;6670456;6670457;6670458;6670459;6670460;6670463;6670464;6670465;6670467;6670468;6670469;6670470;6670471;6670476;6670477;6670478;6670479;6670481;6670483;6670484;6670485;6670486;6670487;6670489;6670491;6670493;6670494…
chrA03	6761186	6762872	1686	BnaA03g14710D	26	subfamily B	6761256;6761257;6761262;6761291;6761299;6761310;6761320;6761365;6761449;6761829;6761881;6761882;6761893;6761971;6761977;6761985;6762016;6762119;6762159;6762172;6762194;6762268;6762325;6762344;6762474;6762647	Y				Y	Y
chrA04	14658509	14662929	4420	BnaA04g18230D	135	subfamily B	14658582;14658613;14658680;14658700;14658706;14658712;14658784;14658802;14658805;14658869;14658901;14658921;14658923;14658929;14658930;14658931;14658946;14658967;14658968;14658969;14658973;14659115;14659118;14659124;14659125;14659126;14659136;14659157;14659170;14659171;14659172;14659210;14659246;14659255;14659285;14659289;14659291;14659292;14659305;14659365;14659402;14659413;14659439;14659450;146…
chrA08_random	2100605	2104866	4261	BnaA08g31720D	49	subfamily B	2100785;2100909;2100939;2101744;2101857;2101876;2101918;2101976;2102084;2102116;2102120;2102142;2102164;2102192;2102208;2102226;2102279;2102383;2102424;2102454;2102531;2102541;2102610;2102641;2102668;2102680;2102695;2102726;2102730;2102792;2102800;2102810;2102861;2102864;2102867;2102903;2102909;2102939;2102942;2102989;2103013;2103357;2103406;2104221;2104258;2104322;2104632;2104694;2104696
chrA10	2073034	2075988	2954	BnaA10g03910D	22	subfamily B	2073126;2073222;2073314;2073329;2073333;2073337;2073378;2073390;2073554;2073627;2073656;2073657;2073741;2073826;2073845;2073934;2073976;2074182;2074202;2075250;2075548;2075621
chrA10	2088735	2093862	5127	BnaA10g03930D	110	subfamily B	2088755;2088777;2088955;2088987;2089004;2089037;2089355;2089357;2089409;2089434;2089456;2089519;2089531;2089560;2089743;2089850;2089958;2089970;2090036;2090042;2090051;2090077;2090144;2090163;2090244;2090248;2090273;2090284;2090299;2090354;2090491;2090582;2090753;2090783;2090803;2090814;2091198;2091284;2091318;2091321;2091563;2091566;2091584;2091599;2091607;2091663;2091668;2091783;2091786;2091801…
chrAnn_random	30922371	30924172	1801	BnaAnng26970D	17	subfamily B	30922668;30923026;30923075;30923120;30923133;30923154;30923163;30923291;30923295;30923331;30923498;30923555;30923591;30923613;30923720;30923871;30923883
chrAnn_random	30926298	30927929	1631	BnaAnng26980D	4	subfamily B	30926714;30926846;30927450;30927579
chrC02_random	956624	961488	4864	BnaC02g45230D	95	subfamily B	956663;956737;956794;956827;956929;957057;957065;957104;957112;957150;957154;957161;957282;957302;957318;957358;957371;957375;957394;957395;957406;957412;957446;957449;957454;957470;957542;957571;957586;957630;957666;957677;957712;957857;957902;957903;957983;957986;957989;958023;958031;958045;958071;958073;958083;958142;958206;958213;958217;958868;958875;958882;958967;958998;959022;959057;959206;…	Y	Y		Y	Y	Y	Y	Y	Y		Y	Y
chrC03	2416072	2417649	1577	BnaC03g04990D	5	subfamily B	2416258;2416431;2416470;2416692;2417075
chrC03	8960359	8965066	4707	BnaC03g17530D	45	subfamily B	8960364;8960366;8960439;8960543;8960827;8960874;8961056;8961065;8961391;8961854;8961860;8961886;8962010;8962018;8962061;8962067;8962079;8962320;8962338;8962349;8962353;8962357;8962364;8962369;8962390;8962398;8962413;8962446;8962457;8962575;8962618;8962665;8962817;8962939;8963181;8963280;8963300;8963338;8963710;8963732;8964024;8964355;8964756;8964888;8964939							Y		Y
chrC04	42886627	42891037	4410	BnaC04g42310D	73	subfamily B	42886764;42886835;42886955;42887145;42887149;42887153;42887164;42887168;42887192;42887194;42887229;42887232;42887238;42887239;42887250;42887284;42887285;42887360;42887369;42887370;42887399;42887403;42887405;42887406;42887439;42887445;42887446;42887457;42887467;42887489;42887498;42887515;42887541;42887608;42887615;42887667;42887675;42887707;42887732;42887771;42887792;42887819;42887847;42887851;428…										Y
chrC04	43060145	43062382	2237	BnaC04g42490D	14	subfamily B	43060263;43060269;43060291;43060308;43060323;43060376;43060400;43060403;43060410;43060414;43060429;43060458;43060548;43060594
chrC05	1967024	1969723	2699	BnaC05g04020D	4	subfamily B	1967491;1967596;1967886;1968948
chrC05	1976038	1981190	5152	BnaC05g04050D	21	subfamily B	1976421;1976423;1976425;1976427;1976436;1976471;1976527;1976670;1976725;1976749;1976750;1976756;1976773;1976789;1976879;1976904;1976939;1976949;1976970;1977119;1977165
chrC08	1211774	1215865	4091	BnaC08g01560D	27	subfamily B	1211856;1211861;1212194;1212730;1213397;1213508;1213923;1213935;1213980;1214004;1214026;1214111;1214123;1214141;1214210;1214220;1214221;1214239;1214290;1214343;1214361;1214385;1214429;1214442;1215765;1215830;1215856
chrC02	2040175	2041821	1646	BnaC02g04010D	0	subfamily B	NA
chrC04	43066664	43068633	1969	BnaC04g42500D	0	subfamily B	NA
chrA02	24242394	24244388	1994	BnaA02g33880D	18	subfamily C	24242427;24242604;24242691;24242802;24242805;24242808;24242823;24242886;24242910;24242931;24242984;24242995;24243113;24243660;24243712;24243732;24243774;24243807
chrA06	10552571	10553998	1427	BnaA06g18370D	44	subfamily C	10552576;10552601;10552640;10552648;10552669;10552675;10552680;10552703;10552713;10552735;10552746;10552753;10552774;10552783;10552806;10552846;10552852;10552878;10552894;10552913;10552916;10552974;10553003;10553013;10553030;10553071;10553133;10553241;10553285;10553439;10553444;10553545;10553664;10553676;10553930;10553971;10553975;10553977;10553978;10553979;10553980;10553981;10553989;10553992										Y
chrA06	16009537	16013955	4418	BnaA06g22860D	72	subfamily C	16009583;16009602;16009627;16009648;16009656;16009660;16009669;16009720;16009732;16009774;16009825;16009834;16009837;16009847;16010041;16010140;16010615;16010620;16010629;16010632;16010641;16010644;16010657;16010665;16010668;16010680;16010725;16010802;16010840;16010848;16010852;16010854;16010858;16011343;16011489;16011513;16011516;16011525;16011540;16011545;16011555;16011569;16011588;16011592;160…
chrA10	15235470	15237795	2325	BnaA10g22750D	40	subfamily C	15235636;15235927;15235938;15235944;15235952;15235982;15236025;15236053;15236500;15236526;15236695;15236700;15236824;15236899;15236938;15236940;15236946;15236976;15236979;15237065;15237090;15237129;15237272;15237286;15237299;15237321;15237394;15237399;15237422;15237430;15237450;15237474;15237483;15237536;15237542;15237552;15237560;15237600;15237609;15237619
chrAnn_random	6115791	6117224	1433	BnaAnng05970D	118	subfamily C	6115801;6115814;6115835;6115841;6115855;6115875;6115881;6115883;6115886;6115889;6115895;6115913;6115917;6115941;6115981;6115991;6116011;6116031;6116032;6116048;6116055;6116064;6116086;6116087;6116089;6116157;6116161;6116206;6116222;6116223;6116224;6116234;6116238;6116243;6116248;6116263;6116298;6116315;6116328;6116335;6116337;6116342;6116344;6116348;6116357;6116362;6116363;6116379;6116398;6116408…	Y	Y			Y	Y	Y	Y	Y		Y	Y
chrC02	45189629	45191512	1883	BnaC02g42680D	48	subfamily C	45189634;45189641;45189662;45189743;45189756;45189799;45189917;45190028;45190043;45190051;45190106;45190139;45190145;45190166;45190190;45190192;45190203;45190212;45190218;45190239;45190271;45190307;45190337;45190358;45190370;45190384;45190402;45190428;45190430;45190448;45190461;45190495;45190507;45190512;45190539;45190563;45190598;45190644;45190731;45190735;45190739;45190780;45190794;45190832;451…
chrC03	35066895	35072312	5417	BnaC03g50610D	73	subfamily C	35066916;35067183;35067184;35067185;35067186;35067187;35067188;35067190;35067195;35067196;35067198;35067199;35067200;35067201;35067203;35067204;35067205;35067207;35067211;35067212;35067215;35067216;35067218;35067222;35067225;35067232;35067235;35067252;35067256;35067272;35067297;35067322;35067406;35067504;35067510;35067545;35067550;35067587;35067602;35067634;35067663;35067675;35067689;35067693;350…
chrC03	35073684	35074888	1204	BnaC03g50620D	21	subfamily C	35073707;35073722;35073751;35073797;35073833;35073845;35073873;35073878;35073881;35073890;35073893;35073900;35073902;35073907;35073926;35073958;35073983;35073998;35074081;35074113;35074766
chrC02	436156	437604	1448	BnaC02g01010D	0	subfamily C	NA
chrC09	46717181	46719562	2381	BnaC09g47300D	0	subfamily C	NA
							Y significant

[truncated: 1 more sheets: Table S11]
